# Supplementary material for: Interaction between the C-terminal region of human myelin basic protein and calmodulin: analysis of complex formation and solution structure
Source: BMC Struct Biol. 2008 Feb 19;8:10. doi: 10.1186/1472-6807-8-10 (PMC2288786; doi:10.1186/1472-6807-8-10)
Supplement: Additional file 3 — The model refined by SASREF rigid body fitting against the SAXS data, including restraints based on the NMR results. [file 1472-6807-8-10-S3.pdb]

REMARK Project description:   new4                                              
REMARK j:  44 T: 0.108E+00 Suc:    81 Eva:   683884 CPU:  0.248E+05 F: 4.9940 Pen:  0.2623
REMARK Discog:    0.00000 Cross:    0.00000
REMARK Ani:       0.00000 Center:    0.26228
REMARK The best chi values: 2.17524
REMARK Cond Sub Res        Sub Res         Dist    Pen
REMARK   1  1   ASP A  64  2   PHE B  65   3.990   0.000
REMARK   2  2   ASP B  93  3   LYS C  94   3.859   0.000
REMARK   3  2   ASP B  78  4   SER D  14   9.929   0.000
REMARK   4  3   ILE C 130  4   HIS D   1   6.947   0.000
REMARK   5  3   ALA C 147  4   GLY D   3   6.573   0.000
REMARK ********************************
REMARK Evaluated from PDB file d1.pdb
REMARK Old center positioned at  -7.461  15.052   7.193
REMARK Rotated by Euler angles   213.173 108.878 207.857
REMARK New center positioned at  -17.341   1.789 -11.705
ATOM      1  N   LEU A   4     -17.479  -8.384   3.643  1.00 20.00
ATOM      2  CA  LEU A   4     -16.801  -8.429   4.977  1.00 20.00
ATOM      3  C   LEU A   4     -15.334  -9.020   4.946  1.00 20.00
ATOM      4  O   LEU A   4     -14.408  -8.411   5.491  1.00 20.00
ATOM      5  CB  LEU A   4     -17.679  -9.241   5.968  1.00 20.00
ATOM      6  CG  LEU A   4     -18.898  -8.665   6.703  1.00 20.00
ATOM      7  CD1 LEU A   4     -18.724  -7.150   6.972  1.00 20.00
ATOM      8  CD2 LEU A   4     -20.216  -8.990   5.990  1.00 20.00
ATOM      9  N   THR A   5     -15.144 -10.198   4.349  1.00 20.00
ATOM     10  CA  THR A   5     -13.860 -10.931   4.385  1.00 20.00
ATOM     11  C   THR A   5     -12.722 -10.173   3.628  1.00 20.00
ATOM     12  O   THR A   5     -13.028  -9.460   2.691  1.00 20.00
ATOM     13  CB  THR A   5     -14.092 -12.379   3.784  1.00 20.00
ATOM     14  OG1 THR A   5     -14.677 -13.246   4.766  1.00 20.00
ATOM     15  CG2 THR A   5     -12.881 -13.063   3.545  1.00 20.00
ATOM     16  N   GLU A   6     -11.457 -10.328   4.048  1.00 20.00
ATOM     17  CA  GLU A   6     -10.277  -9.825   3.287  1.00 20.00
ATOM     18  C   GLU A   6     -10.235 -10.409   1.860  1.00 20.00
ATOM     19  O   GLU A   6      -9.757  -9.772   0.928  1.00 20.00
ATOM     20  CB  GLU A   6      -8.942 -10.194   3.986  1.00 20.00
ATOM     21  CG  GLU A   6      -8.310  -9.103   4.847  1.00 20.00
ATOM     22  CD  GLU A   6      -7.171  -9.596   5.763  1.00 20.00
ATOM     23  OE1 GLU A   6      -7.329 -10.624   6.473  1.00 20.00
ATOM     24  OE2 GLU A   6      -6.099  -8.943   5.784  1.00 20.00
ATOM     25  N   GLU A   7     -10.644 -11.680   1.759  1.00 20.00
ATOM     26  CA  GLU A   7     -10.848 -12.403   0.509  1.00 20.00
ATOM     27  C   GLU A   7     -11.962 -11.820  -0.364  1.00 20.00
ATOM     28  O   GLU A   7     -11.817 -11.751  -1.574  1.00 20.00
ATOM     29  CB  GLU A   7     -11.158 -13.863   0.847  1.00 20.00
ATOM     30  CG  GLU A   7     -11.492 -14.792  -0.291  1.00 20.00
ATOM     31  CD  GLU A   7     -11.403 -16.251   0.154  1.00 20.00
ATOM     32  OE1 GLU A   7     -12.102 -16.664   1.098  1.00 20.00
ATOM     33  OE2 GLU A   7     -10.603 -16.993  -0.436  1.00 20.00
ATOM     34  N   GLN A   8     -13.076 -11.441   0.237  1.00 20.00
ATOM     35  CA  GLN A   8     -14.131 -10.771  -0.522  1.00 20.00
ATOM     36  C   GLN A   8     -13.711  -9.383  -1.054  1.00 20.00
ATOM     37  O   GLN A   8     -14.098  -8.978  -2.128  1.00 20.00
ATOM     38  CB  GLN A   8     -15.354 -10.597   0.345  1.00 20.00
ATOM     39  CG  GLN A   8     -16.150 -11.864   0.558  1.00 20.00
ATOM     40  CD  GLN A   8     -17.422 -11.571   1.311  1.00 20.00
ATOM     41  OE1 GLN A   8     -18.520 -11.925   0.858  1.00 20.00
ATOM     42  NE2 GLN A   8     -17.284 -10.891   2.451  1.00 20.00
ATOM     43  N   ILE A   9     -12.950  -8.680  -0.247  1.00 20.00
ATOM     44  CA  ILE A   9     -12.481  -7.330  -0.547  1.00 20.00
ATOM     45  C   ILE A   9     -11.416  -7.387  -1.657  1.00 20.00
ATOM     46  O   ILE A   9     -11.399  -6.534  -2.504  1.00 20.00
ATOM     47  CB  ILE A   9     -11.921  -6.660   0.731  1.00 20.00
ATOM     48  CG1 ILE A   9     -13.032  -6.272   1.717  1.00 20.00
ATOM     49  CG2 ILE A   9     -11.064  -5.416   0.427  1.00 20.00
ATOM     50  CD1 ILE A   9     -12.443  -5.901   3.092  1.00 20.00
ATOM     51  N   ALA A  10     -10.541  -8.390  -1.637  1.00 20.00
ATOM     52  CA  ALA A  10      -9.609  -8.633  -2.754  1.00 20.00
ATOM     53  C   ALA A  10     -10.381  -8.921  -4.065  1.00 20.00
ATOM     54  O   ALA A  10     -10.014  -8.437  -5.123  1.00 20.00
ATOM     55  CB  ALA A  10      -8.637  -9.822  -2.425  1.00 20.00
ATOM     56  N   GLU A  11     -11.454  -9.703  -3.980  1.00 20.00
ATOM     57  CA  GLU A  11     -12.235 -10.048  -5.153  1.00 20.00
ATOM     58  C   GLU A  11     -12.984  -8.827  -5.721  1.00 20.00
ATOM     59  O   GLU A  11     -13.244  -8.723  -6.932  1.00 20.00
ATOM     60  CB  GLU A  11     -13.308 -11.056  -4.764  1.00 20.00
ATOM     61  CG  GLU A  11     -12.830 -12.398  -4.201  1.00 20.00
ATOM     62  CD  GLU A  11     -14.006 -13.281  -3.819  1.00 20.00
ATOM     63  OE1 GLU A  11     -14.469 -13.965  -4.757  1.00 20.00
ATOM     64  OE2 GLU A  11     -14.488 -13.263  -2.640  1.00 20.00
ATOM     65  N   PHE A  12     -13.427  -7.984  -4.788  1.00 20.00
ATOM     66  CA  PHE A  12     -14.134  -6.746  -5.102  1.00 20.00
ATOM     67  C   PHE A  12     -13.171  -5.669  -5.627  1.00 20.00
ATOM     68  O   PHE A  12     -13.542  -4.820  -6.448  1.00 20.00
ATOM     69  CB  PHE A  12     -14.831  -6.277  -3.853  1.00 20.00
ATOM     70  CG  PHE A  12     -16.120  -7.003  -3.565  1.00 20.00
ATOM     71  CD1 PHE A  12     -16.824  -7.663  -4.573  1.00 20.00
ATOM     72  CD2 PHE A  12     -16.634  -7.014  -2.275  1.00 20.00
ATOM     73  CE1 PHE A  12     -18.021  -8.318  -4.293  1.00 20.00
ATOM     74  CE2 PHE A  12     -17.869  -7.668  -1.984  1.00 20.00
ATOM     75  CZ  PHE A  12     -18.546  -8.318  -2.986  1.00 20.00
ATOM     76  N   LYS A  13     -11.941  -5.698  -5.129  1.00 20.00
ATOM     77  CA  LYS A  13     -10.876  -4.860  -5.661  1.00 20.00
ATOM     78  C   LYS A  13     -10.547  -5.274  -7.075  1.00 20.00
ATOM     79  O   LYS A  13     -10.227  -4.424  -7.910  1.00 20.00
ATOM     80  CB  LYS A  13      -9.605  -4.957  -4.833  1.00 20.00
ATOM     81  CG  LYS A  13      -8.505  -4.011  -5.332  1.00 20.00
ATOM     82  CD  LYS A  13      -8.845  -2.513  -5.188  1.00 20.00
ATOM     83  CE  LYS A  13      -7.948  -1.630  -6.093  1.00 20.00
ATOM     84  NZ  LYS A  13      -6.692  -1.125  -5.427  1.00 20.00
ATOM     85  N   GLU A  14     -10.650  -6.561  -7.358  1.00 20.00
ATOM     86  CA  GLU A  14     -10.420  -7.111  -8.701  1.00 20.00
ATOM     87  C   GLU A  14     -11.468  -6.589  -9.687  1.00 20.00
ATOM     88  O   GLU A  14     -11.175  -6.129 -10.802  1.00 20.00
ATOM     89  CB  GLU A  14     -10.451  -8.646  -8.630  1.00 20.00
ATOM     90  CG  GLU A  14      -9.175  -9.288  -9.100  1.00 20.00
ATOM     91  CD  GLU A  14      -9.293 -10.780  -9.251  1.00 20.00
ATOM     92  OE1 GLU A  14      -9.503 -11.252 -10.376  1.00 20.00
ATOM     93  OE2 GLU A  14      -9.171 -11.474  -8.231  1.00 20.00
ATOM     94  N   ALA A  15     -12.723  -6.635  -9.250  1.00 20.00
ATOM     95  CA  ALA A  15     -13.824  -6.104 -10.070  1.00 20.00
ATOM     96  C   ALA A  15     -13.650  -4.581 -10.306  1.00 20.00
ATOM     97  O   ALA A  15     -13.838  -4.056 -11.440  1.00 20.00
ATOM     98  CB  ALA A  15     -15.146  -6.419  -9.398  1.00 20.00
ATOM     99  N   PHE A  16     -13.271  -3.885  -9.246  1.00 20.00
ATOM    100  CA  PHE A  16     -13.069  -2.433  -9.308  1.00 20.00
ATOM    101  C   PHE A  16     -12.067  -2.058 -10.401  1.00 20.00
ATOM    102  O   PHE A  16     -12.276  -1.140 -11.231  1.00 20.00
ATOM    103  CB  PHE A  16     -12.575  -1.914  -7.925  1.00 20.00
ATOM    104  CG  PHE A  16     -12.404  -0.436  -7.862  1.00 20.00
ATOM    105  CD1 PHE A  16     -13.500   0.383  -7.719  1.00 20.00
ATOM    106  CD2 PHE A  16     -11.113   0.142  -7.911  1.00 20.00
ATOM    107  CE1 PHE A  16     -13.335   1.759  -7.624  1.00 20.00
ATOM    108  CE2 PHE A  16     -10.929   1.471  -7.807  1.00 20.00
ATOM    109  CZ  PHE A  16     -12.043   2.313  -7.670  1.00 20.00
ATOM    110  N   SER A  17     -10.940  -2.751 -10.381  1.00 20.00
ATOM    111  CA  SER A  17      -9.871  -2.503 -11.368  1.00 20.00
ATOM    112  C   SER A  17     -10.331  -2.552 -12.798  1.00 20.00
ATOM    113  O   SER A  17      -9.803  -1.835 -13.636  1.00 20.00
ATOM    114  CB  SER A  17      -8.746  -3.540 -11.223  1.00 20.00
ATOM    115  OG  SER A  17      -8.162  -3.455  -9.944  1.00 20.00
ATOM    116  N   LEU A  18     -11.261  -3.446 -13.118  1.00 20.00
ATOM    117  CA  LEU A  18     -11.772  -3.520 -14.497  1.00 20.00
ATOM    118  C   LEU A  18     -12.460  -2.214 -14.889  1.00 20.00
ATOM    119  O   LEU A  18     -12.440  -1.804 -16.041  1.00 20.00
ATOM    120  CB  LEU A  18     -12.750  -4.700 -14.606  1.00 20.00
ATOM    121  CG  LEU A  18     -13.694  -4.731 -15.821  1.00 20.00
ATOM    122  CD1 LEU A  18     -12.904  -5.031 -17.075  1.00 20.00
ATOM    123  CD2 LEU A  18     -14.857  -5.758 -15.602  1.00 20.00
ATOM    124  N   PHE A  19     -13.079  -1.552 -13.902  1.00 20.00
ATOM    125  CA  PHE A  19     -13.757  -0.272 -14.181  1.00 20.00
ATOM    126  C   PHE A  19     -12.775   0.887 -14.259  1.00 20.00
ATOM    127  O   PHE A  19     -12.904   1.765 -15.134  1.00 20.00
ATOM    128  CB  PHE A  19     -14.852   0.033 -13.136  1.00 20.00
ATOM    129  CG  PHE A  19     -16.001  -0.889 -13.176  1.00 20.00
ATOM    130  CD1 PHE A  19     -17.107  -0.636 -14.029  1.00 20.00
ATOM    131  CD2 PHE A  19     -16.016  -2.030 -12.391  1.00 20.00
ATOM    132  CE1 PHE A  19     -18.153  -1.490 -14.057  1.00 20.00
ATOM    133  CE2 PHE A  19     -17.100  -2.900 -12.430  1.00 20.00
ATOM    134  CZ  PHE A  19     -18.172  -2.615 -13.279  1.00 20.00
ATOM    135  N   ASP A  20     -11.750   0.845 -13.391  1.00 20.00
ATOM    136  CA  ASP A  20     -10.800   1.948 -13.209  1.00 20.00
ATOM    137  C   ASP A  20      -9.712   1.772 -14.224  1.00 20.00
ATOM    138  O   ASP A  20      -8.618   1.296 -13.911  1.00 20.00
ATOM    139  CB  ASP A  20     -10.141   1.859 -11.833  1.00 20.00
ATOM    140  CG  ASP A  20      -9.246   3.013 -11.530  1.00 20.00
ATOM    141  OD1 ASP A  20      -9.153   4.011 -12.286  1.00 20.00
ATOM    142  OD2 ASP A  20      -8.529   2.979 -10.486  1.00 20.00
ATOM    143  N   LYS A  21     -10.015   2.121 -15.443  1.00 20.00
ATOM    144  CA  LYS A  21      -9.185   1.789 -16.564  1.00 20.00
ATOM    145  C   LYS A  21      -7.780   2.417 -16.463  1.00 20.00
ATOM    146  O   LYS A  21      -6.837   1.809 -16.939  1.00 20.00
ATOM    147  CB  LYS A  21      -9.868   2.299 -17.859  1.00 20.00
ATOM    148  CG  LYS A  21     -11.156   1.529 -18.237  1.00 20.00
ATOM    149  CD  LYS A  21     -10.917   0.089 -18.607  1.00 20.00
ATOM    150  CE  LYS A  21     -12.218  -0.625 -18.862  1.00 20.00
ATOM    151  NZ  LYS A  21     -12.182  -2.087 -18.675  1.00 20.00
ATOM    152  N   ASP A  22      -7.665   3.644 -15.908  1.00 20.00
ATOM    153  CA  ASP A  22      -6.388   4.302 -15.797  1.00 20.00
ATOM    154  C   ASP A  22      -5.683   4.119 -14.463  1.00 20.00
ATOM    155  O   ASP A  22      -4.611   4.657 -14.250  1.00 20.00
ATOM    156  CB  ASP A  22      -6.449   5.756 -16.262  1.00 20.00
ATOM    157  CG  ASP A  22      -7.120   6.681 -15.287  1.00 20.00
ATOM    158  OD1 ASP A  22      -7.874   6.277 -14.373  1.00 20.00
ATOM    159  OD2 ASP A  22      -6.921   7.881 -15.386  1.00 20.00
ATOM    160  N   GLY A  23      -6.231   3.300 -13.591  1.00 20.00
ATOM    161  CA  GLY A  23      -5.554   3.036 -12.301  1.00 20.00
ATOM    162  C   GLY A  23      -5.406   4.196 -11.298  1.00 20.00
ATOM    163  O   GLY A  23      -4.581   4.123 -10.428  1.00 20.00
ATOM    164  N   ASP A  24      -6.242   5.222 -11.344  1.00 20.00
ATOM    165  CA  ASP A  24      -6.110   6.362 -10.446  1.00 20.00
ATOM    166  C   ASP A  24      -6.920   6.259  -9.116  1.00 20.00
ATOM    167  O   ASP A  24      -6.926   7.202  -8.348  1.00 20.00
ATOM    168  CB  ASP A  24      -6.570   7.618 -11.151  1.00 20.00
ATOM    169  CG  ASP A  24      -8.075   7.762 -11.136  1.00 20.00
ATOM    170  OD1 ASP A  24      -8.786   6.746 -11.320  1.00 20.00
ATOM    171  OD2 ASP A  24      -8.600   8.859 -11.034  1.00 20.00
ATOM    172  N   GLY A  25      -7.623   5.141  -8.912  1.00 20.00
ATOM    173  CA  GLY A  25      -8.428   4.880  -7.736  1.00 20.00
ATOM    174  C   GLY A  25      -9.838   5.365  -7.779  1.00 20.00
ATOM    175  O   GLY A  25     -10.543   5.334  -6.763  1.00 20.00
ATOM    176  N   THR A  26     -10.259   5.849  -8.954  1.00 20.00
ATOM    177  CA  THR A  26     -11.632   6.322  -9.143  1.00 20.00
ATOM    178  C   THR A  26     -12.220   5.832 -10.457  1.00 20.00
ATOM    179  O   THR A  26     -11.493   5.550 -11.372  1.00 20.00
ATOM    180  CB  THR A  26     -11.800   7.831  -9.036  1.00 20.00
ATOM    181  OG1 THR A  26     -11.447   8.503 -10.245  1.00 20.00
ATOM    182  CG2 THR A  26     -10.900   8.496  -8.008  1.00 20.00
ATOM    183  N   ILE A  27     -13.549   5.725 -10.512  1.00 20.00
ATOM    184  CA  ILE A  27     -14.295   5.411 -11.728  1.00 20.00
ATOM    185  C   ILE A  27     -15.081   6.625 -12.179  1.00 20.00
ATOM    186  O   ILE A  27     -15.851   7.179 -11.439  1.00 20.00
ATOM    187  CB  ILE A  27     -15.216   4.205 -11.544  1.00 20.00
ATOM    188  CG1 ILE A  27     -14.451   3.023 -10.999  1.00 20.00
ATOM    189  CG2 ILE A  27     -15.838   3.745 -12.881  1.00 20.00
ATOM    190  CD1 ILE A  27     -15.312   2.096 -10.445  1.00 20.00
ATOM    191  N   THR A  28     -14.807   7.084 -13.402  1.00 20.00
ATOM    192  CA  THR A  28     -15.551   8.184 -13.987  1.00 20.00
ATOM    193  C   THR A  28     -16.767   7.620 -14.723  1.00 20.00
ATOM    194  O   THR A  28     -16.882   6.418 -14.959  1.00 20.00
ATOM    195  CB  THR A  28     -14.664   9.012 -14.942  1.00 20.00
ATOM    196  OG1 THR A  28     -14.212   8.183 -16.002  1.00 20.00
ATOM    197  CG2 THR A  28     -13.404   9.457 -14.296  1.00 20.00
ATOM    198  N   THR A  29     -17.694   8.481 -15.041  1.00 20.00
ATOM    199  CA  THR A  29     -18.806   8.138 -15.948  1.00 20.00
ATOM    200  C   THR A  29     -18.299   7.527 -17.310  1.00 20.00
ATOM    201  O   THR A  29     -18.860   6.544 -17.751  1.00 20.00
ATOM    202  CB  THR A  29     -19.693   9.415 -16.256  1.00 20.00
ATOM    203  OG1 THR A  29     -18.857  10.470 -16.757  1.00 20.00
ATOM    204  CG2 THR A  29     -20.279   9.999 -15.024  1.00 20.00
ATOM    205  N   LYS A  30     -17.281   8.144 -17.928  1.00 20.00
ATOM    206  CA  LYS A  30     -16.543   7.597 -19.090  1.00 20.00
ATOM    207  C   LYS A  30     -16.111   6.137 -18.930  1.00 20.00
ATOM    208  O   LYS A  30     -16.418   5.262 -19.740  1.00 20.00
ATOM    209  CB  LYS A  30     -15.241   8.353 -19.325  1.00 20.00
ATOM    210  CG  LYS A  30     -15.334   9.845 -19.182  1.00 20.00
ATOM    211  CD  LYS A  30     -13.964  10.550 -18.914  1.00 20.00
ATOM    212  CE  LYS A  30     -14.179  11.709 -17.970  1.00 20.00
ATOM    213  NZ  LYS A  30     -15.491  11.530 -17.176  1.00 20.00
ATOM    214  N   GLU A  31     -15.378   5.877 -17.864  1.00 20.00
ATOM    215  CA  GLU A  31     -14.864   4.568 -17.632  1.00 20.00
ATOM    216  C   GLU A  31     -15.983   3.591 -17.535  1.00 20.00
ATOM    217  O   GLU A  31     -15.878   2.548 -18.150  1.00 20.00
ATOM    218  CB  GLU A  31     -13.946   4.563 -16.422  1.00 20.00
ATOM    219  CG  GLU A  31     -12.640   5.305 -16.712  1.00 20.00
ATOM    220  CD  GLU A  31     -11.717   5.396 -15.436  1.00 20.00
ATOM    221  OE1 GLU A  31     -12.211   5.634 -14.311  1.00 20.00
ATOM    222  OE2 GLU A  31     -10.462   5.335 -15.571  1.00 20.00
ATOM    223  N   LEU A  32     -17.043   3.955 -16.805  1.00 20.00
ATOM    224  CA  LEU A  32     -18.192   3.137 -16.604  1.00 20.00
ATOM    225  C   LEU A  32     -18.736   2.788 -17.984  1.00 20.00
ATOM    226  O   LEU A  32     -18.953   1.625 -18.279  1.00 20.00
ATOM    227  CB  LEU A  32     -19.237   3.867 -15.745  1.00 20.00
ATOM    228  CG  LEU A  32     -20.549   3.112 -15.616  1.00 20.00
ATOM    229  CD1 LEU A  32     -20.360   1.640 -15.128  1.00 20.00
ATOM    230  CD2 LEU A  32     -21.522   3.886 -14.702  1.00 20.00
ATOM    231  N   GLY A  33     -18.853   3.805 -18.836  1.00 20.00
ATOM    232  CA  GLY A  33     -19.331   3.655 -20.198  1.00 20.00
ATOM    233  C   GLY A  33     -18.549   2.643 -21.015  1.00 20.00
ATOM    234  O   GLY A  33     -19.158   1.827 -21.708  1.00 20.00
ATOM    235  N   THR A  34     -17.218   2.706 -20.904  1.00 20.00
ATOM    236  CA  THR A  34     -16.299   1.830 -21.578  1.00 20.00
ATOM    237  C   THR A  34     -16.601   0.425 -21.157  1.00 20.00
ATOM    238  O   THR A  34     -16.745  -0.476 -21.982  1.00 20.00
ATOM    239  CB  THR A  34     -14.856   2.200 -21.212  1.00 20.00
ATOM    240  OG1 THR A  34     -14.567   3.554 -21.598  1.00 20.00
ATOM    241  CG2 THR A  34     -13.878   1.408 -22.033  1.00 20.00
ATOM    242  N   VAL A  35     -16.754   0.223 -19.865  1.00 20.00
ATOM    243  CA  VAL A  35     -17.032  -1.073 -19.365  1.00 20.00
ATOM    244  C   VAL A  35     -18.391  -1.570 -19.864  1.00 20.00
ATOM    245  O   VAL A  35     -18.563  -2.764 -20.152  1.00 20.00
ATOM    246  CB  VAL A  35     -17.008  -1.084 -17.841  1.00 20.00
ATOM    247  CG1 VAL A  35     -17.485  -2.408 -17.292  1.00 20.00
ATOM    248  CG2 VAL A  35     -15.578  -0.828 -17.351  1.00 20.00
ATOM    249  N   MET A  36     -19.359  -0.657 -19.956  1.00 20.00
ATOM    250  CA  MET A  36     -20.716  -1.066 -20.215  1.00 20.00
ATOM    251  C   MET A  36     -20.788  -1.495 -21.676  1.00 20.00
ATOM    252  O   MET A  36     -21.361  -2.535 -21.936  1.00 20.00
ATOM    253  CB  MET A  36     -21.712   0.025 -19.840  1.00 20.00
ATOM    254  CG  MET A  36     -21.681   0.306 -18.390  1.00 20.00
ATOM    255  SD  MET A  36     -22.974  -0.466 -17.579  1.00 20.00
ATOM    256  CE  MET A  36     -22.326  -2.097 -16.962  1.00 20.00
ATOM    257  N   ARG A  37     -20.135  -0.743 -22.572  1.00 20.00
ATOM    258  CA  ARG A  37     -20.030  -1.073 -24.002  1.00 20.00
ATOM    259  C   ARG A  37     -19.341  -2.432 -24.271  1.00 20.00
ATOM    260  O   ARG A  37     -19.871  -3.314 -24.979  1.00 20.00
ATOM    261  CB  ARG A  37     -19.286   0.037 -24.736  1.00 20.00
ATOM    262  CG  ARG A  37     -20.093   1.315 -24.870  1.00 20.00
ATOM    263  CD  ARG A  37     -19.453   2.428 -25.736  1.00 20.00
ATOM    264  NE  ARG A  37     -19.023   3.579 -24.919  1.00 20.00
ATOM    265  CZ  ARG A  37     -17.819   4.177 -24.964  1.00 20.00
ATOM    266  NH1 ARG A  37     -16.892   3.780 -25.815  1.00 20.00
ATOM    267  NH2 ARG A  37     -17.535   5.190 -24.152  1.00 20.00
ATOM    268  N   SER A  38     -18.162  -2.597 -23.680  1.00 20.00
ATOM    269  CA  SER A  38     -17.483  -3.875 -23.622  1.00 20.00
ATOM    270  C   SER A  38     -18.343  -5.026 -23.097  1.00 20.00
ATOM    271  O   SER A  38     -17.957  -6.195 -23.169  1.00 20.00
ATOM    272  CB  SER A  38     -16.242  -3.740 -22.741  1.00 20.00
ATOM    273  OG  SER A  38     -15.395  -2.732 -23.268  1.00 20.00
ATOM    274  N   LEU A  39     -19.505  -4.742 -22.554  1.00 20.00
ATOM    275  CA  LEU A  39     -20.380  -5.822 -22.166  1.00 20.00
ATOM    276  C   LEU A  39     -21.587  -5.970 -23.117  1.00 20.00
ATOM    277  O   LEU A  39     -22.563  -6.644 -22.777  1.00 20.00
ATOM    278  CB  LEU A  39     -20.814  -5.639 -20.702  1.00 20.00
ATOM    279  CG  LEU A  39     -19.665  -5.768 -19.694  1.00 20.00
ATOM    280  CD1 LEU A  39     -20.142  -5.542 -18.243  1.00 20.00
ATOM    281  CD2 LEU A  39     -18.899  -7.101 -19.833  1.00 20.00
ATOM    282  N   GLY A  40     -21.492  -5.410 -24.320  1.00 20.00
ATOM    283  CA  GLY A  40     -22.623  -5.345 -25.232  1.00 20.00
ATOM    284  C   GLY A  40     -23.847  -4.544 -24.760  1.00 20.00
ATOM    285  O   GLY A  40     -24.973  -5.068 -24.816  1.00 20.00
ATOM    286  N   GLN A  41     -23.615  -3.301 -24.276  1.00 20.00
ATOM    287  CA  GLN A  41     -24.647  -2.322 -23.849  1.00 20.00
ATOM    288  C   GLN A  41     -24.293  -0.936 -24.392  1.00 20.00
ATOM    289  O   GLN A  41     -23.138  -0.645 -24.555  1.00 20.00
ATOM    290  CB  GLN A  41     -24.773  -2.317 -22.325  1.00 20.00
ATOM    291  CG  GLN A  41     -24.996  -3.696 -21.749  1.00 20.00
ATOM    292  CD  GLN A  41     -25.567  -3.700 -20.331  1.00 20.00
ATOM    293  OE1 GLN A  41     -24.832  -3.507 -19.350  1.00 20.00
ATOM    294  NE2 GLN A  41     -26.863  -3.952 -20.214  1.00 20.00
ATOM    295  N   ASN A  42     -25.282  -0.116 -24.774  1.00 20.00
ATOM    296  CA  ASN A  42     -25.018   1.263 -25.215  1.00 20.00
ATOM    297  C   ASN A  42     -25.847   2.246 -24.370  1.00 20.00
ATOM    298  O   ASN A  42     -26.918   2.702 -24.803  1.00 20.00
ATOM    299  CB  ASN A  42     -25.303   1.486 -26.694  1.00 20.00
ATOM    300  CG  ASN A  42     -24.575   2.725 -27.245  1.00 20.00
ATOM    301  OD1 ASN A  42     -23.325   2.800 -27.233  1.00 20.00
ATOM    302  ND2 ASN A  42     -25.347   3.703 -27.743  1.00 20.00
ATOM    303  N   PRO A  43     -25.363   2.554 -23.159  1.00 20.00
ATOM    304  CA  PRO A  43     -26.109   3.444 -22.259  1.00 20.00
ATOM    305  C   PRO A  43     -25.875   4.870 -22.682  1.00 20.00
ATOM    306  O   PRO A  43     -24.833   5.177 -23.237  1.00 20.00
ATOM    307  CB  PRO A  43     -25.514   3.146 -20.879  1.00 20.00
ATOM    308  CG  PRO A  43     -24.069   2.796 -21.205  1.00 20.00
ATOM    309  CD  PRO A  43     -24.085   2.115 -22.555  1.00 20.00
ATOM    310  N   THR A  44     -26.867   5.713 -22.432  1.00 20.00
ATOM    311  CA  THR A  44     -26.844   7.102 -22.802  1.00 20.00
ATOM    312  C   THR A  44     -25.940   7.803 -21.826  1.00 20.00
ATOM    313  O   THR A  44     -25.701   7.262 -20.790  1.00 20.00
ATOM    314  CB  THR A  44     -28.281   7.667 -22.701  1.00 20.00
ATOM    315  OG1 THR A  44     -28.777   7.542 -21.349  1.00 20.00
ATOM    316  CG2 THR A  44     -29.267   6.841 -23.576  1.00 20.00
ATOM    317  N   GLU A  45     -25.476   9.004 -22.130  1.00 20.00
ATOM    318  CA  GLU A  45     -24.724   9.803 -21.149  1.00 20.00
ATOM    319  C   GLU A  45     -25.511  10.091 -19.822  1.00 20.00
ATOM    320  O   GLU A  45     -24.939  10.312 -18.776  1.00 20.00
ATOM    321  CB  GLU A  45     -24.252  11.126 -21.796  1.00 20.00
ATOM    322  CG  GLU A  45     -23.502  12.115 -20.894  1.00 20.00
ATOM    323  CD  GLU A  45     -22.334  11.486 -20.167  1.00 20.00
ATOM    324  OE1 GLU A  45     -21.781  10.532 -20.728  1.00 20.00
ATOM    325  OE2 GLU A  45     -21.968  11.928 -19.041  1.00 20.00
ATOM    326  N   ALA A  46     -26.826  10.097 -19.919  1.00 20.00
ATOM    327  CA  ALA A  46     -27.684  10.438 -18.848  1.00 20.00
ATOM    328  C   ALA A  46     -27.822   9.215 -17.940  1.00 20.00
ATOM    329  O   ALA A  46     -27.959   9.326 -16.694  1.00 20.00
ATOM    330  CB  ALA A  46     -29.044  10.815 -19.432  1.00 20.00
ATOM    331  N   GLU A  47     -27.864   8.053 -18.576  1.00 20.00
ATOM    332  CA  GLU A  47     -27.924   6.790 -17.873  1.00 20.00
ATOM    333  C   GLU A  47     -26.630   6.596 -17.066  1.00 20.00
ATOM    334  O   GLU A  47     -26.709   6.212 -15.927  1.00 20.00
ATOM    335  CB  GLU A  47     -28.122   5.618 -18.828  1.00 20.00
ATOM    336  CG  GLU A  47     -29.600   5.304 -19.051  1.00 20.00
ATOM    337  CD  GLU A  47     -29.875   4.560 -20.347  1.00 20.00
ATOM    338  OE1 GLU A  47     -31.001   4.032 -20.453  1.00 20.00
ATOM    339  OE2 GLU A  47     -28.989   4.512 -21.243  1.00 20.00
ATOM    340  N   LEU A  48     -25.506   6.954 -17.658  1.00 20.00
ATOM    341  CA  LEU A  48     -24.186   6.786 -17.019  1.00 20.00
ATOM    342  C   LEU A  48     -24.080   7.686 -15.770  1.00 20.00
ATOM    343  O   LEU A  48     -23.763   7.262 -14.738  1.00 20.00
ATOM    344  CB  LEU A  48     -23.088   7.168 -18.019  1.00 20.00
ATOM    345  CG  LEU A  48     -22.813   6.177 -19.203  1.00 20.00
ATOM    346  CD1 LEU A  48     -21.734   6.720 -20.179  1.00 20.00
ATOM    347  CD2 LEU A  48     -22.406   4.817 -18.660  1.00 20.00
ATOM    348  N   GLN A  49     -24.334   8.959 -15.940  1.00 20.00
ATOM    349  CA  GLN A  49     -24.419   9.873 -14.820  1.00 20.00
ATOM    350  C   GLN A  49     -25.361   9.359 -13.733  1.00 20.00
ATOM    351  O   GLN A  49     -24.991   9.398 -12.574  1.00 20.00
ATOM    352  CB  GLN A  49     -24.818  11.238 -15.288  1.00 20.00
ATOM    353  CG  GLN A  49     -24.454  12.405 -14.334  1.00 20.00
ATOM    354  CD  GLN A  49     -22.988  12.452 -13.922  1.00 20.00
ATOM    355  OE1 GLN A  49     -22.644  12.167 -12.756  1.00 20.00
ATOM    356  NE2 GLN A  49     -22.139  12.792 -14.851  1.00 20.00
ATOM    357  N   ASP A  50     -26.558   8.879 -14.076  1.00 20.00
ATOM    358  CA  ASP A  50     -27.430   8.341 -13.066  1.00 20.00
ATOM    359  C   ASP A  50     -26.760   7.198 -12.316  1.00 20.00
ATOM    360  O   ASP A  50     -26.881   7.098 -11.096  1.00 20.00
ATOM    361  CB  ASP A  50     -28.766   7.860 -13.623  1.00 20.00
ATOM    362  CG  ASP A  50     -29.699   9.002 -14.047  1.00 20.00
ATOM    363  OD1 ASP A  50     -29.486  10.181 -13.684  1.00 20.00
ATOM    364  OD2 ASP A  50     -30.697   8.775 -14.778  1.00 20.00
ATOM    365  N   MET A  51     -26.072   6.324 -13.016  1.00 20.00
ATOM    366  CA  MET A  51     -25.533   5.136 -12.382  1.00 20.00
ATOM    367  C   MET A  51     -24.423   5.583 -11.448  1.00 20.00
ATOM    368  O   MET A  51     -24.354   5.099 -10.320  1.00 20.00
ATOM    369  CB  MET A  51     -25.021   4.111 -13.396  1.00 20.00
ATOM    370  CG  MET A  51     -26.121   3.482 -14.331  1.00 20.00
ATOM    371  SD AMET A  51     -25.410   2.368 -15.586  1.00 20.00
ATOM    372  SD BMET A  51     -25.436   2.310 -15.568  1.00 20.00
ATOM    373  CE AMET A  51     -24.996   1.002 -14.533  1.00 20.00
ATOM    374  CE BMET A  51     -24.604   3.328 -16.611  1.00 20.00
ATOM    375  N   ILE A  52     -23.602   6.528 -11.882  1.00 20.00
ATOM    376  CA  ILE A  52     -22.529   7.055 -11.018  1.00 20.00
ATOM    377  C   ILE A  52     -23.136   7.774  -9.841  1.00 20.00
ATOM    378  O   ILE A  52     -22.721   7.545  -8.758  1.00 20.00
ATOM    379  CB  ILE A  52     -21.644   8.021 -11.736  1.00 20.00
ATOM    380  CG1 ILE A  52     -20.820   7.292 -12.811  1.00 20.00
ATOM    381  CG2 ILE A  52     -20.847   8.903 -10.713  1.00 20.00
ATOM    382  CD1 ILE A  52     -19.551   6.571 -12.438  1.00 20.00
ATOM    383  N   ASN A  53     -24.150   8.628 -10.089  1.00 20.00
ATOM    384  CA  ASN A  53     -24.820   9.386  -9.041  1.00 20.00
ATOM    385  C   ASN A  53     -25.411   8.520  -7.934  1.00 20.00
ATOM    386  O   ASN A  53     -25.289   8.824  -6.763  1.00 20.00
ATOM    387  CB  ASN A  53     -25.907  10.260  -9.651  1.00 20.00
ATOM    388  CG  ASN A  53     -25.325  11.527 -10.305  1.00 20.00
ATOM    389  OD1 ASN A  53     -26.052  12.358 -10.805  1.00 20.00
ATOM    390  ND2 ASN A  53     -24.037  11.678 -10.242  1.00 20.00
ATOM    391  N   GLU A  54     -25.945   7.396  -8.311  1.00 20.00
ATOM    392  CA  GLU A  54     -26.535   6.421  -7.410  1.00 20.00
ATOM    393  C   GLU A  54     -25.545   5.769  -6.466  1.00 20.00
ATOM    394  O   GLU A  54     -25.920   5.311  -5.416  1.00 20.00
ATOM    395  CB  GLU A  54     -27.193   5.358  -8.279  1.00 20.00
ATOM    396  CG  GLU A  54     -28.134   4.369  -7.613  1.00 20.00
ATOM    397  CD  GLU A  54     -28.519   3.230  -8.572  1.00 20.00
ATOM    398  OE1 GLU A  54     -28.886   2.119  -8.095  1.00 20.00
ATOM    399  OE2 GLU A  54     -28.436   3.452  -9.818  1.00 20.00
ATOM    400  N   VAL A  55     -24.287   5.697  -6.856  1.00 20.00
ATOM    401  CA  VAL A  55     -23.199   5.059  -6.042  1.00 20.00
ATOM    402  C   VAL A  55     -22.316   6.077  -5.320  1.00 20.00
ATOM    403  O   VAL A  55     -21.576   5.751  -4.374  1.00 20.00
ATOM    404  CB  VAL A  55     -22.341   4.133  -6.988  1.00 20.00
ATOM    405  CG1 VAL A  55     -21.302   3.356  -6.207  1.00 20.00
ATOM    406  CG2 VAL A  55     -23.225   3.089  -7.715  1.00 20.00
ATOM    407  N   ASP A  56     -22.367   7.324  -5.759  1.00 20.00
ATOM    408  CA  ASP A  56     -21.416   8.344  -5.375  1.00 20.00
ATOM    409  C   ASP A  56     -21.770   8.951  -4.017  1.00 20.00
ATOM    410  O   ASP A  56     -22.241  10.037  -3.905  1.00 20.00
ATOM    411  CB  ASP A  56     -21.287   9.323  -6.545  1.00 20.00
ATOM    412  CG  ASP A  56     -20.388  10.483  -6.275  1.00 20.00
ATOM    413  OD1 ASP A  56     -19.358  10.328  -5.612  1.00 20.00
ATOM    414  OD2 ASP A  56     -20.599  11.600  -6.727  1.00 20.00
ATOM    415  N   ALA A  57     -21.461   8.238  -2.924  1.00 20.00
ATOM    416  CA  ALA A  57     -21.902   8.670  -1.588  1.00 20.00
ATOM    417  C   ALA A  57     -21.428  10.086  -1.220  1.00 20.00
ATOM    418  O   ALA A  57     -22.216  10.890  -0.657  1.00 20.00
ATOM    419  CB  ALA A  57     -21.485   7.670  -0.529  1.00 20.00
ATOM    420  N   ASP A  58     -20.194  10.432  -1.579  1.00 20.00
ATOM    421  CA  ASP A  58     -19.667  11.742  -1.236  1.00 20.00
ATOM    422  C   ASP A  58     -20.000  12.891  -2.163  1.00 20.00
ATOM    423  O   ASP A  58     -19.708  14.033  -1.819  1.00 20.00
ATOM    424  CB  ASP A  58     -18.169  11.715  -0.886  1.00 20.00
ATOM    425  CG  ASP A  58     -17.292  11.356  -2.012  1.00 20.00
ATOM    426  OD1 ASP A  58     -17.737  11.331  -3.179  1.00 20.00
ATOM    427  OD2 ASP A  58     -16.095  11.021  -1.812  1.00 20.00
ATOM    428  N   GLY A  59     -20.638  12.581  -3.284  1.00 20.00
ATOM    429  CA  GLY A  59     -20.988  13.522  -4.319  1.00 20.00
ATOM    430  C   GLY A  59     -19.833  14.167  -5.054  1.00 20.00
ATOM    431  O   GLY A  59     -19.995  15.229  -5.572  1.00 20.00
ATOM    432  N   ASN A  60     -18.645  13.604  -5.031  1.00 20.00
ATOM    433  CA  ASN A  60     -17.515  14.268  -5.692  1.00 20.00
ATOM    434  C   ASN A  60     -17.455  14.001  -7.185  1.00 20.00
ATOM    435  O   ASN A  60     -16.571  14.521  -7.823  1.00 20.00
ATOM    436  CB  ASN A  60     -16.171  13.943  -5.053  1.00 20.00
ATOM    437  CG  ASN A  60     -15.727  12.512  -5.297  1.00 20.00
ATOM    438  OD1 ASN A  60     -16.492  11.649  -5.705  1.00 20.00
ATOM    439  ND2 ASN A  60     -14.477  12.247  -4.987  1.00 20.00
ATOM    440  N   GLY A  61     -18.360  13.171  -7.717  1.00 20.00
ATOM    441  CA  GLY A  61     -18.514  13.014  -9.173  1.00 20.00
ATOM    442  C   GLY A  61     -17.916  11.712  -9.712  1.00 20.00
ATOM    443  O   GLY A  61     -18.134  11.303 -10.900  1.00 20.00
ATOM    444  N   THR A  62     -17.102  11.055  -8.893  1.00 20.00
ATOM    445  CA  THR A  62     -16.614   9.734  -9.263  1.00 20.00
ATOM    446  C   THR A  62     -16.812   8.723  -8.156  1.00 20.00
ATOM    447  O   THR A  62     -17.063   9.108  -6.989  1.00 20.00
ATOM    448  CB  THR A  62     -15.106   9.780  -9.551  1.00 20.00
ATOM    449  OG1 THR A  62     -14.418  10.181  -8.380  1.00 20.00
ATOM    450  CG2 THR A  62     -14.755  10.796 -10.575  1.00 20.00
ATOM    451  N   ILE A  63     -16.579   7.469  -8.486  1.00 20.00
ATOM    452  CA  ILE A  63     -16.699   6.442  -7.495  1.00 20.00
ATOM    453  C   ILE A  63     -15.340   5.816  -7.071  1.00 20.00
ATOM    454  O   ILE A  63     -14.532   5.412  -7.907  1.00 20.00
ATOM    455  CB  ILE A  63     -17.837   5.394  -7.743  1.00 20.00
ATOM    456  CG1 ILE A  63     -17.355   4.043  -7.550  1.00 20.00
ATOM    457  CG2 ILE A  63     -18.739   5.650  -8.926  1.00 20.00
ATOM    458  CD1 ILE A  63     -18.371   3.164  -7.201  1.00 20.00
ATOM    459  N   ASP A  64     -15.106   5.817  -5.745  1.00 20.00
ATOM    460  CA  ASP A  64     -13.864   5.251  -5.197  1.00 20.00
ATOM    461  C   ASP A  64     -14.133   3.804  -4.707  1.00 20.00
ATOM    462  O   ASP A  64     -15.231   3.350  -4.710  1.00 20.00
ATOM    463  CB  ASP A  64     -13.257   6.183  -4.144  1.00 20.00
ATOM    464  CG  ASP A  64     -14.102   6.310  -2.878  1.00 20.00
ATOM    465  OD1 ASP A  64     -14.939   5.452  -2.639  1.00 20.00
ATOM    466  OD2 ASP A  64     -13.975   7.227  -2.044  1.00 20.00
ATOM    467 CA    CA A 601     -10.045   5.956 -13.154  1.00 20.00
ATOM    468 CA    CA A 602     -17.366   9.708  -4.771  1.00 20.00
TER
REMARK ********************************
REMARK Evaluated from PDB file d2.pdb
REMARK Old center positioned at  -3.953  -2.187   2.680
REMARK Rotated by Euler angles    70.294 137.701 222.305
REMARK New center positioned at    3.687   8.766   3.216
ATOM      1  N   PHE B  65     -16.035   3.404  -1.816  1.00 20.00
ATOM      2  CA  PHE B  65     -15.362   4.636  -1.551  1.00 20.00
ATOM      3  C   PHE B  65     -15.013   4.819  -0.065  1.00 20.00
ATOM      4  O   PHE B  65     -13.918   5.260   0.223  1.00 20.00
ATOM      5  CB  PHE B  65     -16.255   5.787  -2.040  1.00 20.00
ATOM      6  CG  PHE B  65     -15.608   7.118  -1.987  1.00 20.00
ATOM      7  CD1 PHE B  65     -14.344   7.317  -2.514  1.00 20.00
ATOM      8  CD2 PHE B  65     -16.281   8.213  -1.423  1.00 20.00
ATOM      9  CE1 PHE B  65     -13.736   8.582  -2.425  1.00 20.00
ATOM     10  CE2 PHE B  65     -15.668   9.465  -1.365  1.00 20.00
ATOM     11  CZ  PHE B  65     -14.402   9.629  -1.865  1.00 20.00
ATOM     12  N   PRO B  66     -15.941   4.569   0.869  1.00 20.00
ATOM     13  CA  PRO B  66     -15.607   4.644   2.299  1.00 20.00
ATOM     14  C   PRO B  66     -14.344   3.787   2.614  1.00 20.00
ATOM     15  O   PRO B  66     -13.421   4.259   3.250  1.00 20.00
ATOM     16  CB  PRO B  66     -16.892   4.140   3.004  1.00 20.00
ATOM     17  CG  PRO B  66     -18.008   4.412   2.051  1.00 20.00
ATOM     18  CD  PRO B  66     -17.376   4.346   0.667  1.00 20.00
ATOM     19  N   GLU B  67     -14.261   2.586   2.078  1.00 20.00
ATOM     20  CA  GLU B  67     -13.058   1.764   2.307  1.00 20.00
ATOM     21  C   GLU B  67     -11.812   2.356   1.629  1.00 20.00
ATOM     22  O   GLU B  67     -10.657   2.281   2.161  1.00 20.00
ATOM     23  CB  GLU B  67     -13.265   0.318   1.865  1.00 20.00
ATOM     24  CG  GLU B  67     -14.408  -0.340   2.575  1.00 20.00
ATOM     25  CD  GLU B  67     -14.802  -1.714   2.002  1.00 20.00
ATOM     26  OE1 GLU B  67     -14.647  -1.998   0.847  1.00 20.00
ATOM     27  OE2 GLU B  67     -15.262  -2.580   2.764  1.00 20.00
ATOM     28  N   PHE B  68     -12.036   2.927   0.456  1.00 20.00
ATOM     29  CA  PHE B  68     -10.999   3.568  -0.279  1.00 20.00
ATOM     30  C   PHE B  68     -10.532   4.833   0.445  1.00 20.00
ATOM     31  O   PHE B  68      -9.318   5.047   0.533  1.00 20.00
ATOM     32  CB  PHE B  68     -11.455   3.801  -1.690  1.00 20.00
ATOM     33  CG  PHE B  68     -10.396   4.346  -2.625  1.00 20.00
ATOM     34  CD1 PHE B  68     -10.257   5.738  -2.775  1.00 20.00
ATOM     35  CD2 PHE B  68      -9.610   3.512  -3.398  1.00 20.00
ATOM     36  CE1 PHE B  68      -9.329   6.269  -3.658  1.00 20.00
ATOM     37  CE2 PHE B  68      -8.696   4.036  -4.274  1.00 20.00
ATOM     38  CZ  PHE B  68      -8.540   5.417  -4.408  1.00 20.00
ATOM     39  N   LEU B  69     -11.445   5.596   1.082  1.00 20.00
ATOM     40  CA  LEU B  69     -11.013   6.764   1.844  1.00 20.00
ATOM     41  C   LEU B  69     -10.132   6.357   3.022  1.00 20.00
ATOM     42  O   LEU B  69      -9.113   7.020   3.238  1.00 20.00
ATOM     43  CB  LEU B  69     -12.157   7.663   2.369  1.00 20.00
ATOM     44  CG  LEU B  69     -12.891   8.617   1.437  1.00 20.00
ATOM     45  CD1 LEU B  69     -14.006   9.222   2.213  1.00 20.00
ATOM     46  CD2 LEU B  69     -12.034   9.691   0.862  1.00 20.00
ATOM     47  N   THR B  70     -10.506   5.314   3.762  1.00 20.00
ATOM     48  CA  THR B  70      -9.702   4.834   4.909  1.00 20.00
ATOM     49  C   THR B  70      -8.291   4.511   4.475  1.00 20.00
ATOM     50  O   THR B  70      -7.304   4.943   5.113  1.00 20.00
ATOM     51  CB  THR B  70     -10.377   3.562   5.542  1.00 20.00
ATOM     52  OG1 THR B  70     -11.672   3.946   6.044  1.00 20.00
ATOM     53  CG2 THR B  70      -9.678   3.071   6.766  1.00 20.00
ATOM     54  N   MET B  71      -8.180   3.761   3.386  1.00 20.00
ATOM     55  CA  MET B  71      -6.896   3.311   2.902  1.00 20.00
ATOM     56  C   MET B  71      -6.101   4.542   2.467  1.00 20.00
ATOM     57  O   MET B  71      -4.921   4.659   2.803  1.00 20.00
ATOM     58  CB  MET B  71      -7.056   2.301   1.776  1.00 20.00
ATOM     59  CG  MET B  71      -5.760   1.974   0.921  1.00 20.00
ATOM     60  SD  MET B  71      -5.208   3.297  -0.136  1.00 20.00
ATOM     61  CE  MET B  71      -5.780   2.810  -1.796  1.00 20.00
ATOM     62  N   MET B  72      -6.763   5.481   1.799  1.00 20.00
ATOM     63  CA  MET B  72      -6.046   6.599   1.200  1.00 20.00
ATOM     64  C   MET B  72      -5.527   7.558   2.252  1.00 20.00
ATOM     65  O   MET B  72      -4.429   8.061   2.130  1.00 20.00
ATOM     66  CB  MET B  72      -6.900   7.314   0.152  1.00 20.00
ATOM     67  CG  MET B  72      -6.152   7.766  -1.084  1.00 20.00
ATOM     68  SD  MET B  72      -5.433   6.420  -1.927  1.00 20.00
ATOM     69  CE  MET B  72      -5.157   7.180  -3.645  1.00 20.00
ATOM     70  N   ALA B  73      -6.292   7.753   3.308  1.00 20.00
ATOM     71  CA  ALA B  73      -5.934   8.642   4.400  1.00 20.00
ATOM     72  C   ALA B  73      -4.726   8.130   5.220  1.00 20.00
ATOM     73  O   ALA B  73      -3.932   8.936   5.717  1.00 20.00
ATOM     74  CB  ALA B  73      -7.147   8.845   5.315  1.00 20.00
ATOM     75  N   ARG B  74      -4.610   6.805   5.344  1.00 20.00
ATOM     76  CA  ARG B  74      -3.444   6.149   5.903  1.00 20.00
ATOM     77  C   ARG B  74      -2.292   6.221   4.953  1.00 20.00
ATOM     78  O   ARG B  74      -1.216   6.573   5.365  1.00 20.00
ATOM     79  CB  ARG B  74      -3.707   4.673   6.204  1.00 20.00
ATOM     80  CG  ARG B  74      -2.526   3.940   6.868  1.00 20.00
ATOM     81  CD  ARG B  74      -2.570   2.428   6.661  1.00 20.00
ATOM     82  NE  ARG B  74      -3.900   1.885   6.966  1.00 20.00
ATOM     83  CZ  ARG B  74      -4.304   1.450   8.168  1.00 20.00
ATOM     84  NH1 ARG B  74      -3.486   1.441   9.224  1.00 20.00
ATOM     85  NH2 ARG B  74      -5.546   0.995   8.305  1.00 20.00
ATOM     86  N   LYS B  75      -2.484   5.855   3.695  1.00 20.00
ATOM     87  CA  LYS B  75      -1.376   5.899   2.739  1.00 20.00
ATOM     88  C   LYS B  75      -0.783   7.308   2.651  1.00 20.00
ATOM     89  O   LYS B  75       0.408   7.474   2.441  1.00 20.00
ATOM     90  CB  LYS B  75      -1.825   5.451   1.352  1.00 20.00
ATOM     91  CG  LYS B  75      -0.676   5.241   0.363  1.00 20.00
ATOM     92  CD  LYS B  75      -1.160   5.250  -1.107  1.00 20.00
ATOM     93  CE  LYS B  75      -0.109   4.606  -2.055  1.00 20.00
ATOM     94  NZ  LYS B  75       0.034   3.149  -1.828  1.00 20.00
ATOM     95  N   MET B  76      -1.613   8.329   2.792  1.00 20.00
ATOM     96  CA  MET B  76      -1.102   9.703   2.717  1.00 20.00
ATOM     97  C   MET B  76      -0.263  10.067   3.965  1.00 20.00
ATOM     98  O   MET B  76       0.757  10.741   3.806  1.00 20.00
ATOM     99  CB AMET B  76      -2.190  10.742   2.395  1.00 20.00
ATOM    100  CB BMET B  76      -2.276  10.692   2.528  1.00 20.00
ATOM    101  CG AMET B  76      -1.830  11.655   1.186  1.00 20.00
ATOM    102  CG BMET B  76      -1.939  12.213   2.529  1.00 20.00
ATOM    103  SD AMET B  76      -2.536  11.096  -0.392  1.00 20.00
ATOM    104  SD BMET B  76      -3.452  13.302   2.495  1.00 20.00
ATOM    105  CE AMET B  76      -1.369  11.749  -1.547  1.00 20.00
ATOM    106  CE BMET B  76      -4.488  12.558   3.784  1.00 20.00
ATOM    107  N   LYS B  77      -0.665   9.599   5.156  1.00 20.00
ATOM    108  CA  LYS B  77       0.123   9.783   6.372  1.00 20.00
ATOM    109  C   LYS B  77       1.429   8.993   6.320  1.00 20.00
ATOM    110  O   LYS B  77       2.436   9.427   6.849  1.00 20.00
ATOM    111  CB  LYS B  77      -0.653   9.382   7.617  1.00 20.00
ATOM    112  CG  LYS B  77      -1.774  10.346   7.956  1.00 20.00
ATOM    113  CD  LYS B  77      -2.538   9.866   9.240  1.00 20.00
ATOM    114  CE  LYS B  77      -4.052  10.231   9.227  1.00 20.00
ATOM    115  NZ  LYS B  77      -4.784   9.827  10.485  1.00 20.00
ATOM    116  N   ASP B  78       1.406   7.836   5.678  1.00 20.00
ATOM    117  CA  ASP B  78       2.599   7.033   5.551  1.00 20.00
ATOM    118  C   ASP B  78       3.573   7.671   4.609  1.00 20.00
ATOM    119  O   ASP B  78       4.762   7.651   4.859  1.00 20.00
ATOM    120  CB  ASP B  78       2.269   5.632   5.038  1.00 20.00
ATOM    121  CG  ASP B  78       1.688   4.746   6.108  1.00 20.00
ATOM    122  OD1 ASP B  78       1.467   5.218   7.241  1.00 20.00
ATOM    123  OD2 ASP B  78       1.382   3.570   5.881  1.00 20.00
ATOM    124  N   THR B  79       3.060   8.189   3.501  1.00 20.00
ATOM    125  CA  THR B  79       3.882   8.767   2.450  1.00 20.00
ATOM    126  C   THR B  79       4.557  10.035   2.929  1.00 20.00
ATOM    127  O   THR B  79       5.707  10.266   2.626  1.00 20.00
ATOM    128  CB  THR B  79       3.011   9.076   1.216  1.00 20.00
ATOM    129  OG1 THR B  79       2.648   7.850   0.581  1.00 20.00
ATOM    130  CG2 THR B  79       3.782   9.868   0.158  1.00 20.00
ATOM    131  N   ASP B  80       3.809  10.863   3.634  1.00 20.00
ATOM    132  CA  ASP B  80       4.321  12.087   4.210  1.00 20.00
ATOM    133  C   ASP B  80       5.482  11.764   5.135  1.00 20.00
ATOM    134  O   ASP B  80       6.475  12.493   5.216  1.00 20.00
ATOM    135  CB  ASP B  80       3.232  12.759   5.034  1.00 20.00
ATOM    136  CG  ASP B  80       2.212  13.477   4.189  1.00 20.00
ATOM    137  OD1 ASP B  80       2.412  13.645   2.956  1.00 20.00
ATOM    138  OD2 ASP B  80       1.153  13.889   4.706  1.00 20.00
ATOM    139  N   SER B  81       5.324  10.664   5.853  1.00 20.00
ATOM    140  CA  SER B  81       6.294  10.228   6.829  1.00 20.00
ATOM    141  C   SER B  81       7.546   9.712   6.122  1.00 20.00
ATOM    142  O   SER B  81       8.671  10.092   6.479  1.00 20.00
ATOM    143  CB  SER B  81       5.672   9.148   7.699  1.00 20.00
ATOM    144  OG  SER B  81       6.526   8.878   8.780  1.00 20.00
ATOM    145  N   GLU B  82       7.354   8.866   5.116  1.00 20.00
ATOM    146  CA  GLU B  82       8.460   8.359   4.298  1.00 20.00
ATOM    147  C   GLU B  82       9.236   9.513   3.616  1.00 20.00
ATOM    148  O   GLU B  82      10.444   9.449   3.522  1.00 20.00
ATOM    149  CB  GLU B  82       7.984   7.340   3.234  1.00 20.00
ATOM    150  CG  GLU B  82       9.124   6.575   2.545  1.00 20.00
ATOM    151  CD  GLU B  82       8.858   6.159   1.084  1.00 20.00
ATOM    152  OE1 GLU B  82       7.952   6.720   0.420  1.00 20.00
ATOM    153  OE2 GLU B  82       9.582   5.258   0.577  1.00 20.00
ATOM    154  N   GLU B  83       8.540  10.545   3.149  1.00 20.00
ATOM    155  CA  GLU B  83       9.189  11.664   2.449  1.00 20.00
ATOM    156  C   GLU B  83      10.029  12.537   3.415  1.00 20.00
ATOM    157  O   GLU B  83      10.994  13.181   2.991  1.00 20.00
ATOM    158  CB  GLU B  83       8.140  12.547   1.741  1.00 20.00
ATOM    159  CG  GLU B  83       7.491  11.883   0.526  1.00 20.00
ATOM    160  CD  GLU B  83       6.310  12.654  -0.061  1.00 20.00
ATOM    161  OE1 GLU B  83       5.899  13.726   0.455  1.00 20.00
ATOM    162  OE2 GLU B  83       5.780  12.170  -1.074  1.00 20.00
ATOM    163  N   GLU B  84       9.627  12.590   4.680  1.00 20.00
ATOM    164  CA  GLU B  84      10.323  13.369   5.706  1.00 20.00
ATOM    165  C   GLU B  84      11.603  12.637   6.170  1.00 20.00
ATOM    166  O   GLU B  84      12.660  13.242   6.343  1.00 20.00
ATOM    167  CB  GLU B  84       9.418  13.572   6.921  1.00 20.00
ATOM    168  CG  GLU B  84       8.800  14.940   6.968  1.00 20.00
ATOM    169  CD  GLU B  84       7.535  14.960   7.770  1.00 20.00
ATOM    170  OE1 GLU B  84       7.259  13.969   8.517  1.00 20.00
ATOM    171  OE2 GLU B  84       6.808  15.974   7.624  1.00 20.00
ATOM    172  N   ILE B  85      11.481  11.332   6.370  1.00 20.00
ATOM    173  CA  ILE B  85      12.598  10.516   6.805  1.00 20.00
ATOM    174  C   ILE B  85      13.573  10.429   5.698  1.00 20.00
ATOM    175  O   ILE B  85      14.771  10.412   5.924  1.00 20.00
ATOM    176  CB  ILE B  85      12.128   9.114   7.173  1.00 20.00
ATOM    177  CG1 ILE B  85      11.159   9.183   8.352  1.00 20.00
ATOM    178  CG2 ILE B  85      13.296   8.255   7.568  1.00 20.00
ATOM    179  CD1 ILE B  85      10.585   7.811   8.750  1.00 20.00
ATOM    180  N   ARG B  86      13.072  10.381   4.472  1.00 20.00
ATOM    181  CA  ARG B  86      13.945  10.293   3.294  1.00 20.00
ATOM    182  C   ARG B  86      14.743  11.547   3.019  1.00 20.00
ATOM    183  O   ARG B  86      15.903  11.458   2.622  1.00 20.00
ATOM    184  CB  ARG B  86      13.147   9.979   2.046  1.00 20.00
ATOM    185  CG  ARG B  86      13.382   8.582   1.538  1.00 20.00
ATOM    186  CD  ARG B  86      13.524   8.534   0.029  1.00 20.00
ATOM    187  NE  ARG B  86      12.241   8.399  -0.655  1.00 20.00
ATOM    188  CZ  ARG B  86      12.084   8.494  -1.972  1.00 20.00
ATOM    189  NH1 ARG B  86      13.108   8.745  -2.770  1.00 20.00
ATOM    190  NH2 ARG B  86      10.886   8.327  -2.501  1.00 20.00
ATOM    191  N   GLU B  87      14.109  12.706   3.190  1.00 20.00
ATOM    192  CA  GLU B  87      14.812  13.985   2.988  1.00 20.00
ATOM    193  C   GLU B  87      15.907  14.147   4.072  1.00 20.00
ATOM    194  O   GLU B  87      16.971  14.629   3.768  1.00 20.00
ATOM    195  CB  GLU B  87      13.835  15.165   2.876  1.00 20.00
ATOM    196  CG  GLU B  87      13.121  15.441   4.149  1.00 20.00
ATOM    197  CD  GLU B  87      12.279  16.691   4.062  1.00 20.00
ATOM    198  OE1 GLU B  87      11.618  16.884   2.987  1.00 20.00
ATOM    199  OE2 GLU B  87      12.297  17.456   5.086  1.00 20.00
ATOM    200  N   ALA B  88      15.675  13.624   5.280  1.00 20.00
ATOM    201  CA  ALA B  88      16.709  13.577   6.318  1.00 20.00
ATOM    202  C   ALA B  88      17.853  12.598   6.008  1.00 20.00
ATOM    203  O   ALA B  88      18.989  12.875   6.334  1.00 20.00
ATOM    204  CB  ALA B  88      16.107  13.300   7.700  1.00 20.00
ATOM    205  N   PHE B  89      17.572  11.509   5.308  1.00 20.00
ATOM    206  CA  PHE B  89      18.594  10.515   4.943  1.00 20.00
ATOM    207  C   PHE B  89      19.513  11.030   3.848  1.00 20.00
ATOM    208  O   PHE B  89      20.711  10.769   3.853  1.00 20.00
ATOM    209  CB  PHE B  89      17.934   9.217   4.456  1.00 20.00
ATOM    210  CG  PHE B  89      18.927   8.127   4.178  1.00 20.00
ATOM    211  CD1 PHE B  89      19.261   7.214   5.143  1.00 20.00
ATOM    212  CD2 PHE B  89      19.555   8.047   2.962  1.00 20.00
ATOM    213  CE1 PHE B  89      20.191   6.292   4.926  1.00 20.00
ATOM    214  CE2 PHE B  89      20.445   7.090   2.739  1.00 20.00
ATOM    215  CZ  PHE B  89      20.767   6.197   3.742  1.00 20.00
ATOM    216  N   ARG B  90      18.935  11.746   2.885  1.00 20.00
ATOM    217  CA  ARG B  90      19.695  12.376   1.816  1.00 20.00
ATOM    218  C   ARG B  90      20.661  13.422   2.373  1.00 20.00
ATOM    219  O   ARG B  90      21.710  13.596   1.810  1.00 20.00
ATOM    220  CB  ARG B  90      18.803  13.026   0.764  1.00 20.00
ATOM    221  CG  ARG B  90      18.003  12.010  -0.010  1.00 20.00
ATOM    222  CD  ARG B  90      17.360  12.548  -1.213  1.00 20.00
ATOM    223  NE  ARG B  90      16.228  13.436  -0.942  1.00 20.00
ATOM    224  CZ  ARG B  90      14.942  13.062  -0.851  1.00 20.00
ATOM    225  NH1 ARG B  90      14.603  11.779  -0.938  1.00 20.00
ATOM    226  NH2 ARG B  90      13.986  13.980  -0.630  1.00 20.00
ATOM    227  N   VAL B  91      20.288  14.088   3.462  1.00 20.00
ATOM    228  CA  VAL B  91      21.145  15.052   4.111  1.00 20.00
ATOM    229  C   VAL B  91      22.319  14.376   4.793  1.00 20.00
ATOM    230  O   VAL B  91      23.435  14.898   4.764  1.00 20.00
ATOM    231  CB  VAL B  91      20.370  15.956   5.125  1.00 20.00
ATOM    232  CG1 VAL B  91      21.307  16.905   5.902  1.00 20.00
ATOM    233  CG2 VAL B  91      19.343  16.727   4.399  1.00 20.00
ATOM    234  N   PHE B  92      22.082  13.233   5.406  1.00 20.00
ATOM    235  CA  PHE B  92      23.178  12.516   6.043  1.00 20.00
ATOM    236  C   PHE B  92      24.126  11.940   4.999  1.00 20.00
ATOM    237  O   PHE B  92      25.320  11.885   5.214  1.00 20.00
ATOM    238  CB  PHE B  92      22.689  11.381   6.954  1.00 20.00
ATOM    239  CG  PHE B  92      22.214  11.840   8.324  1.00 20.00
ATOM    240  CD1 PHE B  92      21.077  12.586   8.474  1.00 20.00
ATOM    241  CD2 PHE B  92      22.929  11.541   9.449  1.00 20.00
ATOM    242  CE1 PHE B  92      20.661  12.998   9.697  1.00 20.00
ATOM    243  CE2 PHE B  92      22.497  11.959  10.684  1.00 20.00
ATOM    244  CZ  PHE B  92      21.372  12.681  10.810  1.00 20.00
ATOM    245  N   ASP B  93      23.573  11.476   3.887  1.00 20.00
ATOM    246  CA  ASP B  93      24.306  10.648   2.952  1.00 20.00
ATOM    247  C   ASP B  93      24.910  11.566   1.854  1.00 20.00
ATOM    248  O   ASP B  93      24.368  11.673   0.760  1.00 20.00
ATOM    249  CB  ASP B  93      23.376   9.536   2.393  1.00 20.00
ATOM    250  CG  ASP B  93      23.917   8.862   1.131  1.00 20.00
ATOM    251  OD1 ASP B  93      25.145   8.739   0.972  1.00 20.00
ATOM    252  OD2 ASP B  93      23.154   8.423   0.228  1.00 20.00
TER
REMARK ********************************
REMARK Evaluated from PDB file d3.pdb
REMARK Old center positioned at  10.555 -15.694  -9.491
REMARK Rotated by Euler angles   120.526  59.484 262.595
REMARK New center positioned at   18.264   1.469  -3.376
ATOM      1  N   LYS C  94      25.544   7.279   1.606  1.00 20.00
ATOM      2  CA  LYS C  94      26.471   7.460   2.731  1.00 20.00
ATOM      3  C   LYS C  94      27.880   7.961   2.385  1.00 20.00
ATOM      4  O   LYS C  94      28.410   8.850   3.051  1.00 20.00
ATOM      5  CB  LYS C  94      26.614   6.134   3.472  1.00 20.00
ATOM      6  CG  LYS C  94      27.262   6.232   4.857  1.00 20.00
ATOM      7  CD  LYS C  94      26.476   5.360   5.868  1.00 20.00
ATOM      8  CE  LYS C  94      27.295   4.980   7.134  1.00 20.00
ATOM      9  NZ  LYS C  94      26.714   3.746   7.777  1.00 20.00
ATOM     10  N   ASP C  95      28.495   7.361   1.375  1.00 20.00
ATOM     11  CA  ASP C  95      29.865   7.679   0.975  1.00 20.00
ATOM     12  C   ASP C  95      29.929   8.784  -0.100  1.00 20.00
ATOM     13  O   ASP C  95      30.988   9.198  -0.505  1.00 20.00
ATOM     14  CB  ASP C  95      30.542   6.382   0.521  1.00 20.00
ATOM     15  CG  ASP C  95      30.024   5.871  -0.824  1.00 20.00
ATOM     16  OD1 ASP C  95      29.198   6.548  -1.495  1.00 20.00
ATOM     17  OD2 ASP C  95      30.401   4.782  -1.302  1.00 20.00
ATOM     18  N   GLY C  96      28.778   9.256  -0.555  1.00 20.00
ATOM     19  CA  GLY C  96      28.692  10.467  -1.369  1.00 20.00
ATOM     20  C   GLY C  96      29.174  10.371  -2.819  1.00 20.00
ATOM     21  O   GLY C  96      29.379  11.407  -3.497  1.00 20.00
ATOM     22  N   ASN C  97      29.316   9.141  -3.308  1.00 20.00
ATOM     23  CA  ASN C  97      29.736   8.912  -4.696  1.00 20.00
ATOM     24  C   ASN C  97      28.688   9.133  -5.758  1.00 20.00
ATOM     25  O   ASN C  97      28.917   8.797  -6.907  1.00 20.00
ATOM     26  CB  ASN C  97      30.311   7.506  -4.863  1.00 20.00
ATOM     27  CG  ASN C  97      29.273   6.407  -4.749  1.00 20.00
ATOM     28  OD1 ASN C  97      28.140   6.588  -4.243  1.00 20.00
ATOM     29  ND2 ASN C  97      29.691   5.227  -5.137  1.00 20.00
ATOM     30  N   GLY C  98      27.537   9.678  -5.385  1.00 20.00
ATOM     31  CA  GLY C  98      26.426   9.886  -6.322  1.00 20.00
ATOM     32  C   GLY C  98      25.574   8.670  -6.669  1.00 20.00
ATOM     33  O   GLY C  98      24.790   8.716  -7.603  1.00 20.00
ATOM     34  N   TYR C  99      25.682   7.563  -5.900  1.00 20.00
ATOM     35  CA  TYR C  99      24.912   6.357  -6.177  1.00 20.00
ATOM     36  C   TYR C  99      24.449   5.694  -4.885  1.00 20.00
ATOM     37  O   TYR C  99      25.210   5.443  -3.966  1.00 20.00
ATOM     38  CB  TYR C  99      25.749   5.370  -6.995  1.00 20.00
ATOM     39  CG  TYR C  99      26.305   5.952  -8.276  1.00 20.00
ATOM     40  CD1 TYR C  99      27.634   6.350  -8.360  1.00 20.00
ATOM     41  CD2 TYR C  99      25.504   6.103  -9.397  1.00 20.00
ATOM     42  CE1 TYR C  99      28.147   6.880  -9.527  1.00 20.00
ATOM     43  CE2 TYR C  99      26.010   6.634 -10.570  1.00 20.00
ATOM     44  CZ  TYR C  99      27.331   7.021 -10.629  1.00 20.00
ATOM     45  OH  TYR C  99      27.837   7.550 -11.794  1.00 20.00
ATOM     46  N   ILE C 100      23.180   5.274  -4.820  1.00 20.00
ATOM     47  CA  ILE C 100      22.743   4.527  -3.679  1.00 20.00
ATOM     48  C   ILE C 100      22.989   3.049  -3.928  1.00 20.00
ATOM     49  O   ILE C 100      22.381   2.447  -4.854  1.00 20.00
ATOM     50  CB  ILE C 100      21.240   4.777  -3.396  1.00 20.00
ATOM     51  CG1 ILE C 100      20.971   6.266  -3.245  1.00 20.00
ATOM     52  CG2 ILE C 100      20.856   3.979  -2.175  1.00 20.00
ATOM     53  CD1 ILE C 100      19.611   6.686  -2.994  1.00 20.00
ATOM     54  N   SER C 101      23.805   2.432  -3.081  1.00 20.00
ATOM     55  CA  SER C 101      24.163   0.984  -3.200  1.00 20.00
ATOM     56  C   SER C 101      23.255   0.119  -2.406  1.00 20.00
ATOM     57  O   SER C 101      22.466   0.652  -1.591  1.00 20.00
ATOM     58  CB  SER C 101      25.606   0.724  -2.758  1.00 20.00
ATOM     59  OG  SER C 101      25.680   0.691  -1.335  1.00 20.00
ATOM     60  N   ALA C 102      23.310  -1.212  -2.631  1.00 20.00
ATOM     61  CA  ALA C 102      22.461  -2.151  -1.849  1.00 20.00
ATOM     62  C   ALA C 102      22.799  -2.074  -0.382  1.00 20.00
ATOM     63  O   ALA C 102      21.922  -2.177   0.461  1.00 20.00
ATOM     64  CB  ALA C 102      22.615  -3.586  -2.309  1.00 20.00
ATOM     65  N   ALA C 103      24.065  -1.861  -0.058  1.00 20.00
ATOM     66  CA  ALA C 103      24.454  -1.815   1.373  1.00 20.00
ATOM     67  C   ALA C 103      24.005  -0.501   1.991  1.00 20.00
ATOM     68  O   ALA C 103      23.662  -0.464   3.176  1.00 20.00
ATOM     69  CB  ALA C 103      25.902  -2.003   1.529  1.00 20.00
ATOM     70  N   GLU C 104      23.960   0.572   1.210  1.00 20.00
ATOM     71  CA  GLU C 104      23.552   1.871   1.760  1.00 20.00
ATOM     72  C   GLU C 104      22.045   1.876   2.079  1.00 20.00
ATOM     73  O   GLU C 104      21.612   2.326   3.162  1.00 20.00
ATOM     74  CB  GLU C 104      23.948   3.004   0.834  1.00 20.00
ATOM     75  CG  GLU C 104      25.464   3.139   0.679  1.00 20.00
ATOM     76  CD  GLU C 104      25.922   4.207  -0.290  1.00 20.00
ATOM     77  OE1 GLU C 104      25.264   4.466  -1.327  1.00 20.00
ATOM     78  OE2 GLU C 104      26.951   4.849   0.006  1.00 20.00
ATOM     79  N   LEU C 105      21.281   1.341   1.129  1.00 20.00
ATOM     80  CA  LEU C 105      19.862   1.176   1.257  1.00 20.00
ATOM     81  C   LEU C 105      19.563   0.303   2.484  1.00 20.00
ATOM     82  O   LEU C 105      18.750   0.673   3.311  1.00 20.00
ATOM     83  CB  LEU C 105      19.249   0.588  -0.018  1.00 20.00
ATOM     84  CG  LEU C 105      17.721   0.475   0.047  1.00 20.00
ATOM     85  CD1 LEU C 105      17.084   1.890   0.228  1.00 20.00
ATOM     86  CD2 LEU C 105      17.201  -0.155  -1.144  1.00 20.00
ATOM     87  N   ARG C 106      20.238  -0.809   2.630  1.00 20.00
ATOM     88  CA  ARG C 106      19.934  -1.708   3.761  1.00 20.00
ATOM     89  C   ARG C 106      20.163  -1.021   5.103  1.00 20.00
ATOM     90  O   ARG C 106      19.326  -1.134   5.988  1.00 20.00
ATOM     91  CB  ARG C 106      20.728  -3.002   3.625  1.00 20.00
ATOM     92  CG  ARG C 106      20.187  -4.185   4.422  1.00 20.00
ATOM     93  CD  ARG C 106      21.046  -5.472   4.310  1.00 20.00
ATOM     94  NE  ARG C 106      21.889  -5.461   5.480  1.00 20.00
ATOM     95  CZ  ARG C 106      23.194  -5.627   5.505  1.00 20.00
ATOM     96  NH1 ARG C 106      23.889  -5.927   4.451  1.00 20.00
ATOM     97  NH2 ARG C 106      23.800  -5.531   6.669  1.00 20.00
ATOM     98  N   HIS C 107      21.285  -0.292   5.194  1.00 20.00
ATOM     99  CA  HIS C 107      21.748   0.399   6.393  1.00 20.00
ATOM    100  C   HIS C 107      20.754   1.483   6.762  1.00 20.00
ATOM    101  O   HIS C 107      20.379   1.623   7.914  1.00 20.00
ATOM    102  CB  HIS C 107      23.120   1.011   6.126  1.00 20.00
ATOM    103  CG  HIS C 107      23.958   1.182   7.357  1.00 20.00
ATOM    104  ND1 HIS C 107      25.162   0.530   7.538  1.00 20.00
ATOM    105  CD2 HIS C 107      23.757   1.925   8.476  1.00 20.00
ATOM    106  CE1 HIS C 107      25.668   0.865   8.718  1.00 20.00
ATOM    107  NE2 HIS C 107      24.833   1.708   9.311  1.00 20.00
ATOM    108  N   VAL C 108      20.234   2.178   5.750  1.00 20.00
ATOM    109  CA  VAL C 108      19.297   3.236   5.982  1.00 20.00
ATOM    110  C   VAL C 108      17.948   2.735   6.481  1.00 20.00
ATOM    111  O   VAL C 108      17.434   3.249   7.483  1.00 20.00
ATOM    112  CB  VAL C 108      19.230   4.191   4.737  1.00 20.00
ATOM    113  CG1 VAL C 108      17.907   4.829   4.627  1.00 20.00
ATOM    114  CG2 VAL C 108      20.301   5.242   4.876  1.00 20.00
ATOM    115  N   MET C 109      17.396   1.711   5.856  1.00 20.00
ATOM    116  CA  MET C 109      16.187   1.075   6.376  1.00 20.00
ATOM    117  C   MET C 109      16.364   0.512   7.802  1.00 20.00
ATOM    118  O   MET C 109      15.461   0.604   8.629  1.00 20.00
ATOM    119  CB  MET C 109      15.731  -0.029   5.417  1.00 20.00
ATOM    120  CG  MET C 109      15.258   0.458   4.066  1.00 20.00
ATOM    121  SD  MET C 109      14.059   1.818   4.238  1.00 20.00
ATOM    122  CE  MET C 109      12.431   0.885   3.843  1.00 20.00
ATOM    123  N   THR C 110      17.537  -0.053   8.080  1.00 20.00
ATOM    124  CA  THR C 110      17.855  -0.708   9.352  1.00 20.00
ATOM    125  C   THR C 110      18.045   0.304  10.535  1.00 20.00
ATOM    126  O   THR C 110      17.620   0.056  11.651  1.00 20.00
ATOM    127  CB  THR C 110      19.139  -1.544   9.149  1.00 20.00
ATOM    128  OG1 THR C 110      18.827  -2.659   8.304  1.00 20.00
ATOM    129  CG2 THR C 110      19.653  -2.163  10.423  1.00 20.00
ATOM    130  N   ASN C 111      18.722   1.425  10.277  1.00 20.00
ATOM    131  CA  ASN C 111      18.913   2.494  11.262  1.00 20.00
ATOM    132  C   ASN C 111      17.575   3.157  11.620  1.00 20.00
ATOM    133  O   ASN C 111      17.385   3.653  12.736  1.00 20.00
ATOM    134  CB  ASN C 111      19.913   3.509  10.717  1.00 20.00
ATOM    135  CG  ASN C 111      21.356   3.149  11.082  1.00 20.00
ATOM    136  OD1 ASN C 111      22.039   2.427  10.346  1.00 20.00
ATOM    137  ND2 ASN C 111      21.807   3.614  12.258  1.00 20.00
ATOM    138  N   LEU C 112      16.660   3.127  10.656  1.00 20.00
ATOM    139  CA  LEU C 112      15.277   3.537  10.801  1.00 20.00
ATOM    140  C   LEU C 112      14.459   2.526  11.609  1.00 20.00
ATOM    141  O   LEU C 112      13.494   2.906  12.293  1.00 20.00
ATOM    142  CB  LEU C 112      14.698   3.686   9.402  1.00 20.00
ATOM    143  CG  LEU C 112      13.193   3.762   9.153  1.00 20.00
ATOM    144  CD1 LEU C 112      12.973   4.810   8.027  1.00 20.00
ATOM    145  CD2 LEU C 112      12.548   2.406   8.808  1.00 20.00
ATOM    146  N   GLY C 113      14.848   1.238  11.524  1.00 20.00
ATOM    147  CA  GLY C 113      14.121   0.134  12.134  1.00 20.00
ATOM    148  C   GLY C 113      13.783  -1.035  11.200  1.00 20.00
ATOM    149  O   GLY C 113      13.975  -2.162  11.644  1.00 20.00
ATOM    150  N   GLU C 114      13.290  -0.798   9.965  1.00 20.00
ATOM    151  CA  GLU C 114      12.797  -1.849   9.019  1.00 20.00
ATOM    152  C   GLU C 114      13.906  -2.782   8.370  1.00 20.00
ATOM    153  O   GLU C 114      14.502  -2.451   7.331  1.00 20.00
ATOM    154  CB  GLU C 114      11.948  -1.177   7.921  1.00 20.00
ATOM    155  CG  GLU C 114      11.589  -2.019   6.689  1.00 20.00
ATOM    156  CD  GLU C 114      10.099  -2.293   6.523  1.00 20.00
ATOM    157  OE1 GLU C 114       9.346  -1.376   6.147  1.00 20.00
ATOM    158  OE2 GLU C 114       9.682  -3.447   6.742  1.00 20.00
ATOM    159  N   M3L C 115      14.148  -3.964   8.956  1.00 20.00
ATOM    160  CA  M3L C 115      15.239  -4.830   8.526  1.00 20.00
ATOM    161  CB  M3L C 115      15.708  -5.698   9.703  1.00 20.00
ATOM    162  CG  M3L C 115      16.841  -4.984  10.465  1.00 20.00
ATOM    163  CD  M3L C 115      17.255  -5.557  11.834  1.00 20.00
ATOM    164  CE  M3L C 115      16.113  -6.415  12.422  1.00 20.00
ATOM    165  NZ  M3L C 115      16.233  -6.907  13.826  1.00 20.00
ATOM    166  C   M3L C 115      14.869  -5.690   7.346  1.00 20.00
ATOM    167  O   M3L C 115      13.897  -6.422   7.359  1.00 20.00
ATOM    168  CM1 M3L C 115      14.815  -7.187  14.229  1.00 20.00
ATOM    169  CM2 M3L C 115      17.104  -8.119  13.870  1.00 20.00
ATOM    170  CM3 M3L C 115      16.755  -5.893  14.795  1.00 20.00
ATOM    171  N   LEU C 116      15.716  -5.624   6.326  1.00 20.00
ATOM    172  CA  LEU C 116      15.555  -6.373   5.111  1.00 20.00
ATOM    173  C   LEU C 116      16.793  -7.218   4.859  1.00 20.00
ATOM    174  O   LEU C 116      17.901  -6.910   5.297  1.00 20.00
ATOM    175  CB  LEU C 116      15.389  -5.435   3.940  1.00 20.00
ATOM    176  CG  LEU C 116      14.102  -4.588   3.979  1.00 20.00
ATOM    177  CD1 LEU C 116      14.152  -3.676   2.816  1.00 20.00
ATOM    178  CD2 LEU C 116      12.827  -5.420   3.946  1.00 20.00
ATOM    179  N   THR C 117      16.605  -8.282   4.139  1.00 20.00
ATOM    180  CA  THR C 117      17.704  -9.124   3.797  1.00 20.00
ATOM    181  C   THR C 117      18.387  -8.564   2.595  1.00 20.00
ATOM    182  O   THR C 117      17.860  -7.680   1.900  1.00 20.00
ATOM    183  CB  THR C 117      17.203 -10.471   3.524  1.00 20.00
ATOM    184  OG1 THR C 117      16.489 -10.459   2.290  1.00 20.00
ATOM    185  CG2 THR C 117      16.201 -10.893   4.588  1.00 20.00
ATOM    186  N   ASP C 118      19.587  -9.054   2.337  1.00 20.00
ATOM    187  CA  ASP C 118      20.262  -8.803   1.095  1.00 20.00
ATOM    188  C   ASP C 118      19.400  -9.125  -0.129  1.00 20.00
ATOM    189  O   ASP C 118      19.365  -8.346  -1.029  1.00 20.00
ATOM    190  CB  ASP C 118      21.559  -9.599   0.961  1.00 20.00
ATOM    191  CG  ASP C 118      22.617  -9.142   1.885  1.00 20.00
ATOM    192  OD1 ASP C 118      22.605  -7.979   2.441  1.00 20.00
ATOM    193  OD2 ASP C 118      23.467  -9.907   2.228  1.00 20.00
ATOM    194  N   GLU C 119      18.716 -10.260  -0.151  1.00 20.00
ATOM    195  CA  GLU C 119      17.812 -10.597  -1.245  1.00 20.00
ATOM    196  C   GLU C 119      16.824  -9.454  -1.525  1.00 20.00
ATOM    197  O   GLU C 119      16.669  -9.023  -2.637  1.00 20.00
ATOM    198  CB  GLU C 119      17.017 -11.838  -0.903  1.00 20.00
ATOM    199  CG  GLU C 119      16.192 -12.372  -2.067  1.00 20.00
ATOM    200  CD  GLU C 119      17.028 -13.262  -2.957  1.00 20.00
ATOM    201  OE1 GLU C 119      18.161 -12.862  -3.312  1.00 20.00
ATOM    202  OE2 GLU C 119      16.568 -14.373  -3.303  1.00 20.00
ATOM    203  N   GLU C 120      16.167  -8.992  -0.469  1.00 20.00
ATOM    204  CA  GLU C 120      15.120  -8.025  -0.579  1.00 20.00
ATOM    205  C   GLU C 120      15.683  -6.697  -1.023  1.00 20.00
ATOM    206  O   GLU C 120      15.115  -6.022  -1.918  1.00 20.00
ATOM    207  CB  GLU C 120      14.413  -7.885   0.762  1.00 20.00
ATOM    208  CG  GLU C 120      13.768  -9.152   1.233  1.00 20.00
ATOM    209  CD  GLU C 120      13.275  -9.137   2.658  1.00 20.00
ATOM    210  OE1 GLU C 120      13.824  -8.453   3.553  1.00 20.00
ATOM    211  OE2 GLU C 120      12.319  -9.867   2.905  1.00 20.00
ATOM    212  N   VAL C 121      16.811  -6.312  -0.451  1.00 20.00
ATOM    213  CA  VAL C 121      17.449  -5.028  -0.817  1.00 20.00
ATOM    214  C   VAL C 121      17.925  -4.982  -2.292  1.00 20.00
ATOM    215  O   VAL C 121      17.767  -3.937  -2.983  1.00 20.00
ATOM    216  CB  VAL C 121      18.585  -4.635   0.158  1.00 20.00
ATOM    217  CG1 VAL C 121      19.313  -3.435  -0.332  1.00 20.00
ATOM    218  CG2 VAL C 121      17.998  -4.289   1.484  1.00 20.00
ATOM    219  N   ASP C 122      18.523  -6.072  -2.746  1.00 20.00
ATOM    220  CA  ASP C 122      18.878  -6.281  -4.152  1.00 20.00
ATOM    221  C   ASP C 122      17.686  -6.184  -5.116  1.00 20.00
ATOM    222  O   ASP C 122      17.829  -5.643  -6.193  1.00 20.00
ATOM    223  CB  ASP C 122      19.494  -7.644  -4.349  1.00 20.00
ATOM    224  CG  ASP C 122      20.819  -7.824  -3.591  1.00 20.00
ATOM    225  OD1 ASP C 122      21.314  -6.839  -2.992  1.00 20.00
ATOM    226  OD2 ASP C 122      21.425  -8.931  -3.548  1.00 20.00
ATOM    227  N   GLU C 123      16.524  -6.684  -4.704  1.00 20.00
ATOM    228  CA  GLU C 123      15.316  -6.527  -5.487  1.00 20.00
ATOM    229  C   GLU C 123      14.949  -5.042  -5.594  1.00 20.00
ATOM    230  O   GLU C 123      14.562  -4.579  -6.639  1.00 20.00
ATOM    231  CB  GLU C 123      14.160  -7.289  -4.845  1.00 20.00
ATOM    232  CG  GLU C 123      14.148  -8.815  -5.026  1.00 20.00
ATOM    233  CD  GLU C 123      12.884  -9.449  -4.410  1.00 20.00
ATOM    234  OE1 GLU C 123      11.824  -9.458  -5.082  1.00 20.00
ATOM    235  OE2 GLU C 123      12.934  -9.913  -3.240  1.00 20.00
ATOM    236  N   MET C 124      15.102  -4.304  -4.508  1.00 20.00
ATOM    237  CA  MET C 124      14.732  -2.897  -4.475  1.00 20.00
ATOM    238  C   MET C 124      15.616  -2.087  -5.406  1.00 20.00
ATOM    239  O   MET C 124      15.152  -1.094  -6.004  1.00 20.00
ATOM    240  CB  MET C 124      14.789  -2.329  -3.058  1.00 20.00
ATOM    241  CG  MET C 124      13.683  -2.902  -2.171  1.00 20.00
ATOM    242  SD  MET C 124      13.708  -2.343  -0.536  1.00 20.00
ATOM    243  CE  MET C 124      12.963  -0.656  -0.698  1.00 20.00
ATOM    244  N   ILE C 125      16.871  -2.513  -5.537  1.00 20.00
ATOM    245  CA  ILE C 125      17.862  -1.748  -6.268  1.00 20.00
ATOM    246  C   ILE C 125      17.600  -2.012  -7.746  1.00 20.00
ATOM    247  O   ILE C 125      17.600  -1.085  -8.531  1.00 20.00
ATOM    248  CB  ILE C 125      19.309  -2.142  -5.901  1.00 20.00
ATOM    249  CG1 ILE C 125      19.730  -1.607  -4.519  1.00 20.00
ATOM    250  CG2 ILE C 125      20.287  -1.651  -6.961  1.00 20.00
ATOM    251  CD1 ILE C 125      19.532  -0.083  -4.263  1.00 20.00
ATOM    252  N   ARG C 126      17.377  -3.290  -8.093  1.00 20.00
ATOM    253  CA  ARG C 126      17.025  -3.718  -9.430  1.00 20.00
ATOM    254  C   ARG C 126      15.765  -3.055  -9.946  1.00 20.00
ATOM    255  O   ARG C 126      15.709  -2.644 -11.069  1.00 20.00
ATOM    256  CB  ARG C 126      16.861  -5.226  -9.461  1.00 20.00
ATOM    257  CG  ARG C 126      18.133  -5.970  -9.929  1.00 20.00
ATOM    258  CD  ARG C 126      17.903  -7.483 -10.171  1.00 20.00
ATOM    259  NE  ARG C 126      17.983  -8.173  -8.901  1.00 20.00
ATOM    260  CZ  ARG C 126      16.997  -8.787  -8.254  1.00 20.00
ATOM    261  NH1 ARG C 126      15.811  -8.971  -8.745  1.00 20.00
ATOM    262  NH2 ARG C 126      17.258  -9.296  -7.081  1.00 20.00
ATOM    263  N   GLU C 127      14.743  -2.944  -9.125  1.00 20.00
ATOM    264  CA  GLU C 127      13.545  -2.250  -9.523  1.00 20.00
ATOM    265  C   GLU C 127      13.812  -0.797  -9.967  1.00 20.00
ATOM    266  O   GLU C 127      13.187  -0.310 -10.915  1.00 20.00
ATOM    267  CB  GLU C 127      12.543  -2.243  -8.381  1.00 20.00
ATOM    268  CG  GLU C 127      11.196  -2.754  -8.802  1.00 20.00
ATOM    269  CD  GLU C 127      10.184  -2.644  -7.684  1.00 20.00
ATOM    270  OE1 GLU C 127      10.577  -2.923  -6.538  1.00 20.00
ATOM    271  OE2 GLU C 127       9.014  -2.255  -7.964  1.00 20.00
ATOM    272  N   ALA C 128      14.723  -0.119  -9.257  1.00 20.00
ATOM    273  CA  ALA C 128      14.998   1.292  -9.469  1.00 20.00
ATOM    274  C   ALA C 128      16.144   1.579 -10.446  1.00 20.00
ATOM    275  O   ALA C 128      16.248   2.713 -10.909  1.00 20.00
ATOM    276  CB  ALA C 128      15.258   2.009  -8.100  1.00 20.00
ATOM    277  N   ASP C 129      16.916   0.557 -10.800  1.00 20.00
ATOM    278  CA  ASP C 129      18.144   0.670 -11.574  1.00 20.00
ATOM    279  C   ASP C 129      17.840   0.612 -13.055  1.00 20.00
ATOM    280  O   ASP C 129      18.036  -0.408 -13.680  1.00 20.00
ATOM    281  CB  ASP C 129      19.042  -0.499 -11.260  1.00 20.00
ATOM    282  CG  ASP C 129      20.413  -0.336 -11.778  1.00 20.00
ATOM    283  OD1 ASP C 129      20.757   0.816 -12.061  1.00 20.00
ATOM    284  OD2 ASP C 129      21.216  -1.279 -11.934  1.00 20.00
ATOM    285  N   ILE C 130      17.373   1.729 -13.592  1.00 20.00
ATOM    286  CA  ILE C 130      16.953   1.828 -15.009  1.00 20.00
ATOM    287  C   ILE C 130      18.089   1.525 -15.982  1.00 20.00
ATOM    288  O   ILE C 130      17.876   0.822 -16.952  1.00 20.00
ATOM    289  CB  ILE C 130      16.335   3.200 -15.305  1.00 20.00
ATOM    290  CG1 ILE C 130      15.098   3.394 -14.432  1.00 20.00
ATOM    291  CG2 ILE C 130      15.911   3.298 -16.778  1.00 20.00
ATOM    292  CD1 ILE C 130      14.678   4.792 -14.245  1.00 20.00
ATOM    293  N   ASP C 131      19.290   2.031 -15.709  1.00 20.00
ATOM    294  CA  ASP C 131      20.434   1.886 -16.619  1.00 20.00
ATOM    295  C   ASP C 131      21.273   0.651 -16.303  1.00 20.00
ATOM    296  O   ASP C 131      22.359   0.453 -16.837  1.00 20.00
ATOM    297  CB  ASP C 131      21.280   3.180 -16.603  1.00 20.00
ATOM    298  CG  ASP C 131      22.164   3.316 -15.354  1.00 20.00
ATOM    299  OD1 ASP C 131      23.063   4.198 -15.394  1.00 20.00
ATOM    300  OD2 ASP C 131      22.050   2.603 -14.314  1.00 20.00
ATOM    301  N   GLY C 132      20.802  -0.131 -15.357  1.00 20.00
ATOM    302  CA  GLY C 132      21.381  -1.426 -15.110  1.00 20.00
ATOM    303  C   GLY C 132      22.790  -1.401 -14.577  1.00 20.00
ATOM    304  O   GLY C 132      23.477  -2.405 -14.687  1.00 20.00
ATOM    305  N   ASP C 133      23.230  -0.284 -14.002  1.00 20.00
ATOM    306  CA  ASP C 133      24.595  -0.254 -13.457  1.00 20.00
ATOM    307  C   ASP C 133      24.785  -0.830 -12.050  1.00 20.00
ATOM    308  O   ASP C 133      25.817  -0.558 -11.430  1.00 20.00
ATOM    309  CB  ASP C 133      25.143   1.162 -13.468  1.00 20.00
ATOM    310  CG  ASP C 133      24.504   2.055 -12.429  1.00 20.00
ATOM    311  OD1 ASP C 133      23.458   1.699 -11.793  1.00 20.00
ATOM    312  OD2 ASP C 133      25.010   3.181 -12.239  1.00 20.00
ATOM    313  N   GLY C 134      23.825  -1.634 -11.577  1.00 20.00
ATOM    314  CA  GLY C 134      23.770  -2.120 -10.193  1.00 20.00
ATOM    315  C   GLY C 134      23.577  -1.125  -9.020  1.00 20.00
ATOM    316  O   GLY C 134      23.758  -1.522  -7.888  1.00 20.00
ATOM    317  N   GLN C 135      23.239   0.147  -9.267  1.00 20.00
ATOM    318  CA  GLN C 135      23.077   1.149  -8.184  1.00 20.00
ATOM    319  C   GLN C 135      22.060   2.175  -8.540  1.00 20.00
ATOM    320  O   GLN C 135      21.531   2.173  -9.646  1.00 20.00
ATOM    321  CB  GLN C 135      24.378   1.874  -7.889  1.00 20.00
ATOM    322  CG  GLN C 135      25.448   0.922  -7.423  1.00 20.00
ATOM    323  CD  GLN C 135      26.583   1.599  -6.703  1.00 20.00
ATOM    324  OE1 GLN C 135      26.393   2.610  -6.015  1.00 20.00
ATOM    325  NE2 GLN C 135      27.768   1.023  -6.830  1.00 20.00
ATOM    326  N   VAL C 136      21.753   3.062  -7.613  1.00 20.00
ATOM    327  CA  VAL C 136      20.643   3.938  -7.849  1.00 20.00
ATOM    328  C   VAL C 136      21.128   5.391  -7.880  1.00 20.00
ATOM    329  O   VAL C 136      21.594   5.935  -6.851  1.00 20.00
ATOM    330  CB  VAL C 136      19.535   3.701  -6.833  1.00 20.00
ATOM    331  CG1 VAL C 136      18.444   4.681  -7.024  1.00 20.00
ATOM    332  CG2 VAL C 136      19.016   2.263  -6.962  1.00 20.00
ATOM    333  N   ASN C 137      21.065   6.005  -9.082  1.00 20.00
ATOM    334  CA  ASN C 137      21.535   7.365  -9.218  1.00 20.00
ATOM    335  C   ASN C 137      20.422   8.285  -8.861  1.00 20.00
ATOM    336  O   ASN C 137      19.329   7.827  -8.571  1.00 20.00
ATOM    337  CB  ASN C 137      22.135   7.670 -10.599  1.00 20.00
ATOM    338  CG  ASN C 137      21.106   7.697 -11.750  1.00 20.00
ATOM    339  OD1 ASN C 137      19.866   7.723 -11.585  1.00 20.00
ATOM    340  ND2 ASN C 137      21.649   7.710 -12.939  1.00 20.00
ATOM    341  N   TYR C 138      20.696   9.588  -8.892  1.00 20.00
ATOM    342  CA  TYR C 138      19.703  10.566  -8.547  1.00 20.00
ATOM    343  C   TYR C 138      18.494  10.506  -9.458  1.00 20.00
ATOM    344  O   TYR C 138      17.363  10.677  -9.000  1.00 20.00
ATOM    345  CB  TYR C 138      20.294  12.000  -8.592  1.00 20.00
ATOM    346  CG  TYR C 138      19.275  13.063  -8.194  1.00 20.00
ATOM    347  CD1 TYR C 138      18.783  13.145  -6.863  1.00 20.00
ATOM    348  CD2 TYR C 138      18.774  13.927  -9.133  1.00 20.00
ATOM    349  CE1 TYR C 138      17.856  14.093  -6.502  1.00 20.00
ATOM    350  CE2 TYR C 138      17.836  14.892  -8.788  1.00 20.00
ATOM    351  CZ  TYR C 138      17.377  14.985  -7.490  1.00 20.00
ATOM    352  OH  TYR C 138      16.412  15.945  -7.203  1.00 20.00
ATOM    353  N   GLU C 139      18.711  10.347 -10.755  1.00 20.00
ATOM    354  CA  GLU C 139      17.572  10.393 -11.696  1.00 20.00
ATOM    355  C   GLU C 139      16.624   9.193 -11.477  1.00 20.00
ATOM    356  O   GLU C 139      15.394   9.316 -11.515  1.00 20.00
ATOM    357  CB  GLU C 139      18.082  10.488 -13.132  1.00 20.00
ATOM    358  CG  GLU C 139      17.147   9.913 -14.203  1.00 20.00
ATOM    359  CD  GLU C 139      17.655  10.223 -15.606  1.00 20.00
ATOM    360  OE1 GLU C 139      18.822   9.804 -15.908  1.00 20.00
ATOM    361  OE2 GLU C 139      16.896  10.890 -16.379  1.00 20.00
ATOM    362  N   GLU C 140      17.218   8.045 -11.178  1.00 20.00
ATOM    363  CA  GLU C 140      16.490   6.831 -10.845  1.00 20.00
ATOM    364  C   GLU C 140      15.700   6.981  -9.567  1.00 20.00
ATOM    365  O   GLU C 140      14.526   6.555  -9.486  1.00 20.00
ATOM    366  CB  GLU C 140      17.485   5.728 -10.696  1.00 20.00
ATOM    367  CG  GLU C 140      18.077   5.418 -12.048  1.00 20.00
ATOM    368  CD  GLU C 140      19.194   4.404 -12.028  1.00 20.00
ATOM    369  OE1 GLU C 140      19.832   4.168 -11.008  1.00 20.00
ATOM    370  OE2 GLU C 140      19.467   3.872 -13.085  1.00 20.00
ATOM    371  N   PHE C 141      16.337   7.616  -8.577  1.00 20.00
ATOM    372  CA  PHE C 141      15.746   7.800  -7.264  1.00 20.00
ATOM    373  C   PHE C 141      14.512   8.696  -7.445  1.00 20.00
ATOM    374  O   PHE C 141      13.435   8.385  -6.912  1.00 20.00
ATOM    375  CB  PHE C 141      16.793   8.410  -6.335  1.00 20.00
ATOM    376  CG  PHE C 141      16.305   8.751  -4.941  1.00 20.00
ATOM    377  CD1 PHE C 141      16.264   7.776  -3.938  1.00 20.00
ATOM    378  CD2 PHE C 141      15.990  10.069  -4.594  1.00 20.00
ATOM    379  CE1 PHE C 141      15.887   8.095  -2.642  1.00 20.00
ATOM    380  CE2 PHE C 141      15.582  10.404  -3.292  1.00 20.00
ATOM    381  CZ  PHE C 141      15.539   9.416  -2.304  1.00 20.00
ATOM    382  N   VAL C 142      14.644   9.777  -8.229  1.00 20.00
ATOM    383  CA  VAL C 142      13.488  10.636  -8.467  1.00 20.00
ATOM    384  C   VAL C 142      12.379   9.858  -9.183  1.00 20.00
ATOM    385  O   VAL C 142      11.202   9.912  -8.762  1.00 20.00
ATOM    386  CB  VAL C 142      13.844  11.979  -9.184  1.00 20.00
ATOM    387  CG1 VAL C 142      15.006  12.653  -8.489  1.00 20.00
ATOM    388  CG2 VAL C 142      14.178  11.792 -10.654  1.00 20.00
ATOM    389  N   GLN C 143      12.756   9.071 -10.189  1.00 20.00
ATOM    390  CA  GLN C 143      11.758   8.342 -10.964  1.00 20.00
ATOM    391  C   GLN C 143      10.999   7.331 -10.097  1.00 20.00
ATOM    392  O   GLN C 143       9.781   7.275 -10.135  1.00 20.00
ATOM    393  CB  GLN C 143      12.378   7.631 -12.168  1.00 20.00
ATOM    394  CG  GLN C 143      11.288   7.043 -13.081  1.00 20.00
ATOM    395  CD  GLN C 143      11.611   7.173 -14.559  1.00 20.00
ATOM    396  OE1 GLN C 143      11.838   6.152 -15.227  1.00 20.00
ATOM    397  NE2 GLN C 143      11.634   8.431 -15.085  1.00 20.00
ATOM    398  N   MET C 144      11.744   6.554  -9.301  1.00 20.00
ATOM    399  CA  MET C 144      11.182   5.575  -8.378  1.00 20.00
ATOM    400  C   MET C 144      10.183   6.161  -7.385  1.00 20.00
ATOM    401  O   MET C 144       9.306   5.437  -6.931  1.00 20.00
ATOM    402  CB  MET C 144      12.305   4.892  -7.595  1.00 20.00
ATOM    403  CG  MET C 144      11.931   3.565  -6.936  1.00 20.00
ATOM    404  SD  MET C 144      11.386   2.161  -7.997  1.00 20.00
ATOM    405  CE  MET C 144      11.965   2.492  -9.522  1.00 20.00
ATOM    406  N   MET C 145      10.314   7.440  -7.024  1.00 20.00
ATOM    407  CA  MET C 145       9.275   8.105  -6.231  1.00 20.00
ATOM    408  C   MET C 145       8.005   8.379  -7.070  1.00 20.00
ATOM    409  O   MET C 145       6.944   8.641  -6.506  1.00 20.00
ATOM    410  CB  MET C 145       9.735   9.451  -5.648  1.00 20.00
ATOM    411  CG  MET C 145      11.225   9.636  -5.315  1.00 20.00
ATOM    412  SD  MET C 145      11.850   8.951  -3.750  1.00 20.00
ATOM    413  CE  MET C 145      11.819   7.075  -4.127  1.00 20.00
ATOM    414  N   THR C 146       8.122   8.334  -8.407  1.00 20.00
ATOM    415  CA  THR C 146       7.018   8.647  -9.340  1.00 20.00
ATOM    416  C   THR C 146       6.389   7.411 -10.010  1.00 20.00
ATOM    417  O   THR C 146       5.288   7.044  -9.614  1.00 20.00
ATOM    418  CB  THR C 146       7.504   9.639 -10.416  1.00 20.00
ATOM    419  OG1 THR C 146       8.047  10.803  -9.786  1.00 20.00
ATOM    420  CG2 THR C 146       6.351  10.171 -11.215  1.00 20.00
ATOM    421  N   ALA C 147       7.108   6.817 -11.001  1.00 20.00
ATOM    422  CA  ALA C 147       6.781   5.613 -11.894  1.00 20.00
ATOM    423  C   ALA C 147       5.397   5.510 -12.640  1.00 20.00
ATOM    424  O   ALA C 147       5.300   5.066 -13.819  1.00 20.00
ATOM    425  CB  ALA C 147       7.099   4.305 -11.188  1.00 20.00
ATOM    426  N   LYS C 148       4.349   5.867 -11.894  1.00 20.00
ATOM    427  CA  LYS C 148       2.999   6.052 -12.372  1.00 20.00
ATOM    428  C   LYS C 148       2.090   5.956 -11.151  1.00 20.00
ATOM    429  O   LYS C 148       2.535   5.896  -9.977  1.00 20.00
ATOM    430  CB  LYS C 148       2.622   4.927 -13.326  1.00 20.00
ATOM    431  CG  LYS C 148       1.213   5.019 -13.939  1.00 20.00
ATOM    432  CD  LYS C 148       0.983   3.645 -14.654  1.00 20.00
ATOM    433  CE  LYS C 148      -0.253   3.489 -15.488  1.00 20.00
ATOM    434  NZ  LYS C 148      -0.071   2.180 -16.231  1.00 20.00
ATOM    435  O'' LYS C 148       0.854   5.855 -11.354  1.00 20.00
ATOM    436 CA    CA C 603      21.519   2.980 -12.092  1.00 20.00
ATOM    437 CA    CA C 604      26.956   5.683  -2.416  1.00 20.00
TER
REMARK ********************************
REMARK Evaluated from PDB file seq.pdb
REMARK Old center positioned at  10.439  -2.208  20.446
REMARK Rotated by Euler angles   163.642  62.767 155.149
REMARK New center positioned at    4.177  -4.153  -0.639
ATOM      1  N   HIS D   1      10.735  -0.409 -14.991  1.00 20.00
ATOM      2  CA  HIS D   1      10.433  -0.087 -13.564  1.00 20.00
ATOM      3  C   HIS D   1       9.827  -1.294 -12.831  1.00 20.00
ATOM      4  O   HIS D   1      10.222  -1.603 -11.703  1.00 20.00
ATOM      5  CB  HIS D   1       9.438   1.066 -13.492  1.00 20.00
ATOM      6  CG  HIS D   1       9.085   1.519 -12.096  1.00 20.00
ATOM      7  ND1 HIS D   1       9.896   2.390 -11.377  1.00 20.00
ATOM      8  CD2 HIS D   1       8.024   1.228 -11.296  1.00 20.00
ATOM      9  CE1 HIS D   1       9.330   2.598 -10.203  1.00 20.00
ATOM     10  NE2 HIS D   1       8.215   1.915 -10.137  1.00 20.00
ATOM     11  N   LYS D   2       8.894  -1.983 -13.485  1.00 20.00
ATOM     12  CA  LYS D   2       8.107  -3.063 -12.857  1.00 20.00
ATOM     13  C   LYS D   2       7.278  -2.480 -11.725  1.00 20.00
ATOM     14  O   LYS D   2       7.376  -2.900 -10.565  1.00 20.00
ATOM     15  CB  LYS D   2       8.991  -4.229 -12.374  1.00 20.00
ATOM     16  CG  LYS D   2       9.014  -5.431 -13.316  1.00 20.00
ATOM     17  CD  LYS D   2       9.485  -5.067 -14.715  1.00 20.00
ATOM     18  CE  LYS D   2       9.592  -6.295 -15.604  1.00 20.00
ATOM     19  NZ  LYS D   2       8.272  -6.879 -15.956  1.00 20.00
ATOM     20  N   GLY D   3       6.459  -1.497 -12.078  1.00 20.00
ATOM     21  CA  GLY D   3       5.615  -0.806 -11.100  1.00 20.00
ATOM     22  C   GLY D   3       4.740  -1.783 -10.312  1.00 20.00
ATOM     23  O   GLY D   3       4.517  -1.581  -9.118  1.00 20.00
ATOM     24  N   PHE D   4       4.249  -2.833 -10.955  1.00 20.00
ATOM     25  CA  PHE D   4       3.341  -3.725 -10.253  1.00 20.00
ATOM     26  C   PHE D   4       4.053  -4.566  -9.191  1.00 20.00
ATOM     27  O   PHE D   4       3.623  -4.605  -8.045  1.00 20.00
ATOM     28  CB  PHE D   4       2.685  -4.682 -11.243  1.00 20.00
ATOM     29  CG  PHE D   4       1.744  -5.603 -10.507  1.00 20.00
ATOM     30  CD1 PHE D   4       0.493  -5.136 -10.086  1.00 20.00
ATOM     31  CD2 PHE D   4       2.120  -6.926 -10.245  1.00 20.00
ATOM     32  CE1 PHE D   4      -0.381  -5.990  -9.403  1.00 20.00
ATOM     33  CE2 PHE D   4       1.247  -7.780  -9.561  1.00 20.00
ATOM     34  CZ  PHE D   4      -0.004  -7.312  -9.140  1.00 20.00
ATOM     35  N   LYS D   5       5.161  -5.203  -9.555  1.00 20.00
ATOM     36  CA  LYS D   5       5.971  -5.897  -8.560  1.00 20.00
ATOM     37  C   LYS D   5       6.330  -4.942  -7.391  1.00 20.00
ATOM     38  O   LYS D   5       6.298  -5.330  -6.217  1.00 20.00
ATOM     39  CB  LYS D   5       7.227  -6.486  -9.210  1.00 20.00
ATOM     40  CG  LYS D   5       8.130  -7.209  -8.259  1.00 20.00
ATOM     41  CD  LYS D   5       9.271  -7.913  -8.979  1.00 20.00
ATOM     42  CE  LYS D   5      10.372  -8.317  -8.008  1.00 20.00
ATOM     43  NZ  LYS D   5      11.412  -9.205  -8.642  1.00 20.00
ATOM     44  N   GLY D   6       6.645  -3.690  -7.705  1.00 20.00
ATOM     45  CA  GLY D   6       6.960  -2.706  -6.658  1.00 20.00
ATOM     46  C   GLY D   6       5.791  -2.463  -5.707  1.00 20.00
ATOM     47  O   GLY D   6       5.954  -2.363  -4.489  1.00 20.00
ATOM     48  N   VAL D   7       4.594  -2.363  -6.264  1.00 20.00
ATOM     49  CA  VAL D   7       3.410  -2.114  -5.448  1.00 20.00
ATOM     50  C   VAL D   7       3.055  -3.338  -4.622  1.00 20.00
ATOM     51  O   VAL D   7       2.597  -3.190  -3.490  1.00 20.00
ATOM     52  CB  VAL D   7       2.225  -1.773  -6.346  1.00 20.00
ATOM     53  CG1 VAL D   7       0.934  -1.857  -5.537  1.00 20.00
ATOM     54  CG2 VAL D   7       2.390  -0.360  -6.892  1.00 20.00
ATOM     55  N   ASP D   8       3.251  -4.538  -5.163  1.00 20.00
ATOM     56  CA  ASP D   8       3.018  -5.743  -4.359  1.00 20.00
ATOM     57  C   ASP D   8       3.959  -5.728  -3.143  1.00 20.00
ATOM     58  O   ASP D   8       3.536  -6.018  -2.030  1.00 20.00
ATOM     59  CB  ASP D   8       3.292  -6.986  -5.197  1.00 20.00
ATOM     60  CG  ASP D   8       2.179  -7.162  -6.228  1.00 20.00
ATOM     61  OD1 ASP D   8       0.996  -7.204  -5.795  1.00 20.00
ATOM     62  OD2 ASP D   8       2.520  -7.250  -7.437  1.00 20.00
ATOM     63  N   ALA D   9       5.229  -5.383  -3.346  1.00 20.00
ATOM     64  CA  ALA D   9       6.150  -5.316  -2.212  1.00 20.00
ATOM     65  C   ALA D   9       5.685  -4.309  -1.138  1.00 20.00
ATOM     66  O   ALA D   9       5.803  -4.554   0.060  1.00 20.00
ATOM     67  CB  ALA D   9       7.545  -4.942  -2.701  1.00 20.00
ATOM     68  N   GLN D  10       5.161  -3.180  -1.578  1.00 20.00
ATOM     69  CA  GLN D  10       4.652  -2.181  -0.666  1.00 20.00
ATOM     70  C   GLN D  10       3.423  -2.675   0.081  1.00 20.00
ATOM     71  O   GLN D  10       3.250  -2.417   1.272  1.00 20.00
ATOM     72  CB  GLN D  10       4.266  -0.924  -1.439  1.00 20.00
ATOM     73  CG  GLN D  10       5.523  -0.246  -1.971  1.00 20.00
ATOM     74  CD  GLN D  10       6.313   0.407  -0.846  1.00 20.00
ATOM     75  OE1 GLN D  10       5.912   0.346   0.315  1.00 20.00
ATOM     76  NE2 GLN D  10       7.439   1.034  -1.192  1.00 20.00
ATOM     77  N   GLY D  11       2.561  -3.381  -0.618  1.00 20.00
ATOM     78  CA  GLY D  11       1.441  -3.994   0.045  1.00 20.00
ATOM     79  C   GLY D  11       1.938  -4.962   1.129  1.00 20.00
ATOM     80  O   GLY D  11       1.447  -4.908   2.262  1.00 20.00
ATOM     81  N   THR D  12       2.908  -5.826   0.797  1.00 20.00
ATOM     82  CA  THR D  12       3.514  -6.763   1.783  1.00 20.00
ATOM     83  C   THR D  12       4.127  -6.058   2.980  1.00 20.00
ATOM     84  O   THR D  12       4.014  -6.534   4.118  1.00 20.00
ATOM     85  CB  THR D  12       4.621  -7.573   1.116  1.00 20.00
ATOM     86  OG1 THR D  12       4.041  -8.526   0.221  1.00 20.00
ATOM     87  CG2 THR D  12       5.427  -8.306   2.183  1.00 20.00
ATOM     88  N   LEU D  13       4.780  -4.929   2.709  1.00 20.00
ATOM     89  CA  LEU D  13       5.285  -4.044   3.741  1.00 20.00
ATOM     90  C   LEU D  13       4.199  -3.707   4.772  1.00 20.00
ATOM     91  O   LEU D  13       4.414  -3.856   5.989  1.00 20.00
ATOM     92  CB  LEU D  13       5.826  -2.754   3.108  1.00 20.00
ATOM     93  CG  LEU D  13       6.134  -1.587   4.061  1.00 20.00
ATOM     94  CD1 LEU D  13       7.269  -2.002   4.949  1.00 20.00
ATOM     95  CD2 LEU D  13       6.434  -0.292   3.318  1.00 20.00
ATOM     96  N   SER D  14       3.044  -3.250   4.295  1.00 20.00
ATOM     97  CA  SER D  14       1.962  -2.870   5.207  1.00 20.00
ATOM     98  C   SER D  14       1.399  -4.065   5.971  1.00 20.00
ATOM     99  O   SER D  14       1.014  -3.930   7.132  1.00 20.00
ATOM    100  CB  SER D  14       0.819  -2.238   4.420  1.00 20.00
ATOM    101  OG  SER D  14       1.208  -0.938   3.973  1.00 20.00
ATOM    102  N   LYS D  15       1.363  -5.229   5.327  1.00 20.00
ATOM    103  CA  LYS D  15       0.985  -6.466   6.018  1.00 20.00
ATOM    104  C   LYS D  15       1.941  -6.757   7.184  1.00 20.00
ATOM    105  O   LYS D  15       1.512  -7.091   8.287  1.00 20.00
ATOM    106  CB  LYS D  15       1.034  -7.639   5.045  1.00 20.00
ATOM    107  CG  LYS D  15      -0.088  -7.501   4.024  1.00 20.00
ATOM    108  CD  LYS D  15      -0.086  -8.712   3.098  1.00 20.00
ATOM    109  CE  LYS D  15      -1.161  -8.538   2.030  1.00 20.00
ATOM    110  NZ  LYS D  15      -1.190  -9.727   1.166  1.00 20.00
ATOM    111  N   ILE D  16       3.239  -6.597   6.936  1.00 20.00
ATOM    112  CA  ILE D  16       4.275  -6.854   7.944  1.00 20.00
ATOM    113  C   ILE D  16       4.326  -5.807   9.045  1.00 20.00
ATOM    114  O   ILE D  16       4.760  -6.075  10.163  1.00 20.00
ATOM    115  CB  ILE D  16       5.649  -6.877   7.282  1.00 20.00
ATOM    116  CG1 ILE D  16       5.750  -8.091   6.364  1.00 20.00
ATOM    117  CG2 ILE D  16       6.728  -6.962   8.356  1.00 20.00
ATOM    118  CD1 ILE D  16       7.019  -7.989   5.522  1.00 20.00
ATOM    119  N   PHE D  17       3.903  -4.602   8.707  1.00 20.00
ATOM    120  CA  PHE D  17       3.769  -3.541   9.681  1.00 20.00
ATOM    121  C   PHE D  17       2.605  -3.783  10.639  1.00 20.00
ATOM    122  O   PHE D  17       2.746  -3.622  11.857  1.00 20.00
ATOM    123  CB  PHE D  17       3.525  -2.213   8.971  1.00 20.00
ATOM    124  CG  PHE D  17       3.389  -1.112   9.993  1.00 20.00
ATOM    125  CD1 PHE D  17       4.526  -0.599  10.627  1.00 20.00
ATOM    126  CD2 PHE D  17       2.124  -0.603  10.310  1.00 20.00
ATOM    127  CE1 PHE D  17       4.401   0.423  11.575  1.00 20.00
ATOM    128  CE2 PHE D  17       1.997   0.419  11.259  1.00 20.00
ATOM    129  CZ  PHE D  17       3.136   0.931  11.891  1.00 20.00
ATOM    130  N   LYS D  18       1.453  -4.144  10.077  1.00 20.00
ATOM    131  CA  LYS D  18       0.251  -4.398  10.864  1.00 20.00
ATOM    132  C   LYS D  18       0.346  -5.786  11.459  1.00 20.00
ATOM    133  O   LYS D  18      -0.258  -6.734  10.965  1.00 20.00
ATOM    134  CB  LYS D  18      -0.983  -4.304   9.973  1.00 20.00
ATOM    135  CG  LYS D  18      -1.193  -2.856   9.546  1.00 20.00
ATOM    136  CD  LYS D  18      -2.467  -2.750   8.716  1.00 20.00
ATOM    137  CE  LYS D  18      -2.637  -1.316   8.226  1.00 20.00
ATOM    138  NZ  LYS D  18      -3.891  -1.203   7.466  1.00 20.00
ATOM    139  N   LEU D  19       1.141  -5.900  12.510  1.00 20.00
ATOM    140  CA  LEU D  19       1.233  -7.136  13.257  1.00 20.00
ATOM    141  C   LEU D  19       0.108  -7.170  14.291  1.00 20.00
ATOM    142  O   LEU D  19      -0.837  -7.948  14.162  1.00 20.00
ATOM    143  CB  LEU D  19       2.582  -7.216  13.963  1.00 20.00
ATOM    144  CG  LEU D  19       3.677  -7.499  12.941  1.00 20.00
ATOM    145  CD1 LEU D  19       3.689  -6.394  11.892  1.00 20.00
ATOM    146  CD2 LEU D  19       5.029  -7.549  13.644  1.00 20.00
TER
