# Supplementary material for: Interaction between the C-terminal region of human myelin basic protein and calmodulin: analysis of complex formation and solution structure
Source: BMC Struct Biol. 2008 Feb 19;8:10. doi: 10.1186/1472-6807-8-10 (PMC2288786; doi:10.1186/1472-6807-8-10)
Supplement: Additional file 4 — The measured SAXS data; buffer blank scattering has been subtracted. [file 1472-6807-8-10-S4.dat]

 Merge of: SUB20Pc.DAT SUB10P.DAT SUB5P.DAT                                                                                                                                                                                                                     
SUB20Pc.DAT   Conc = .10E+01  Mult = .52E-01  N1 =  305  N2 = 2044  SCALE =  1
SUB10P.DAT    Conc = .10E+01  Mult = .10E+01  N1 =  305  N2 =  500  SCALE =  1
SUB5P.DAT     Conc = .10E+01  Mult = .10E+01  N1 =   80  N2 =  400  SCALE =  1
 0.342679E+00  0.908185E+02  0.458580E+00
 0.344964E+00  0.907671E+02  0.455191E+00
 0.347250E+00  0.901871E+02  0.452537E+00
 0.349535E+00  0.899285E+02  0.443254E+00
 0.351821E+00  0.893974E+02  0.443645E+00
 0.354106E+00  0.896251E+02  0.440436E+00
 0.356392E+00  0.901225E+02  0.438035E+00
 0.358677E+00  0.897048E+02  0.433425E+00
 0.360963E+00  0.891754E+02  0.429146E+00
 0.363248E+00  0.885972E+02  0.430649E+00
 0.365534E+00  0.886055E+02  0.423039E+00
 0.367820E+00  0.884457E+02  0.422539E+00
 0.370105E+00  0.881367E+02  0.416802E+00
 0.372391E+00  0.878911E+02  0.417016E+00
 0.374676E+00  0.873864E+02  0.416237E+00
 0.376962E+00  0.875334E+02  0.406499E+00
 0.379247E+00  0.877767E+02  0.407419E+00
 0.381533E+00  0.870026E+02  0.403790E+00
 0.383818E+00  0.867032E+02  0.405567E+00
 0.386104E+00  0.862719E+02  0.401485E+00
 0.388389E+00  0.857672E+02  0.393760E+00
 0.390675E+00  0.860134E+02  0.396795E+00
 0.392960E+00  0.863686E+02  0.391425E+00
 0.395246E+00  0.853132E+02  0.392035E+00
 0.397531E+00  0.852076E+02  0.388845E+00
 0.399817E+00  0.855885E+02  0.384329E+00
 0.402102E+00  0.854014E+02  0.386854E+00
 0.404388E+00  0.846379E+02  0.380052E+00
 0.406674E+00  0.842472E+02  0.378462E+00
 0.408959E+00  0.842612E+02  0.373962E+00
 0.411245E+00  0.838107E+02  0.375696E+00
 0.413530E+00  0.834130E+02  0.376663E+00
 0.415816E+00  0.835277E+02  0.367058E+00
 0.418101E+00  0.834946E+02  0.370411E+00
 0.420387E+00  0.833622E+02  0.366501E+00
 0.422672E+00  0.830749E+02  0.366332E+00
 0.424958E+00  0.825623E+02  0.364220E+00
 0.427243E+00  0.819574E+02  0.357833E+00
 0.429529E+00  0.821296E+02  0.360928E+00
 0.431814E+00  0.817929E+02  0.357893E+00
 0.434100E+00  0.813822E+02  0.356662E+00
 0.436385E+00  0.809526E+02  0.353417E+00
 0.438671E+00  0.811081E+02  0.352929E+00
 0.440956E+00  0.810910E+02  0.353809E+00
 0.443242E+00  0.807732E+02  0.347575E+00
 0.445528E+00  0.803835E+02  0.346119E+00
 0.447813E+00  0.802117E+02  0.344342E+00
 0.450099E+00  0.801810E+02  0.344238E+00
 0.452384E+00  0.800684E+02  0.345195E+00
 0.454670E+00  0.799758E+02  0.339468E+00
 0.456955E+00  0.793073E+02  0.338931E+00
 0.459241E+00  0.785947E+02  0.337650E+00
 0.461526E+00  0.785043E+02  0.336989E+00
 0.463812E+00  0.783919E+02  0.333791E+00
 0.466097E+00  0.783294E+02  0.331446E+00
 0.468383E+00  0.780999E+02  0.333095E+00
 0.470668E+00  0.778043E+02  0.330299E+00
 0.472954E+00  0.774185E+02  0.328569E+00
 0.475239E+00  0.775213E+02  0.326013E+00
 0.477525E+00  0.777939E+02  0.326199E+00
 0.479810E+00  0.772312E+02  0.326789E+00
 0.482096E+00  0.765835E+02  0.321072E+00
 0.484381E+00  0.761663E+02  0.319910E+00
 0.486667E+00  0.759231E+02  0.318373E+00
 0.488953E+00  0.761036E+02  0.320970E+00
 0.491238E+00  0.757626E+02  0.318181E+00
 0.493524E+00  0.754838E+02  0.313738E+00
 0.495809E+00  0.750541E+02  0.314166E+00
 0.498095E+00  0.746383E+02  0.312509E+00
 0.500380E+00  0.746277E+02  0.314440E+00
 0.502666E+00  0.744879E+02  0.308602E+00
 0.504951E+00  0.743696E+02  0.308970E+00
 0.507237E+00  0.740962E+02  0.310263E+00
 0.509522E+00  0.736433E+02  0.305826E+00
 0.511808E+00  0.735374E+02  0.306754E+00
 0.514093E+00  0.734987E+02  0.301719E+00
 0.516379E+00  0.739276E+02  0.304560E+00
 0.518664E+00  0.732590E+02  0.305269E+00
 0.520950E+00  0.724925E+02  0.299222E+00
 0.523235E+00  0.721374E+02  0.299968E+00
 0.525521E+00  0.726721E+02  0.297281E+00
 0.527807E+00  0.722705E+02  0.299226E+00
 0.530092E+00  0.719087E+02  0.297442E+00
 0.532378E+00  0.710224E+02  0.294020E+00
 0.534663E+00  0.710009E+02  0.294909E+00
 0.536949E+00  0.710577E+02  0.291565E+00
 0.539234E+00  0.706776E+02  0.292432E+00
 0.541520E+00  0.705367E+02  0.289728E+00
 0.543805E+00  0.702439E+02  0.288723E+00
 0.546091E+00  0.700021E+02  0.290930E+00
 0.548376E+00  0.696816E+02  0.286383E+00
 0.550662E+00  0.692540E+02  0.287174E+00
 0.552947E+00  0.689072E+02  0.283778E+00
 0.555233E+00  0.691275E+02  0.284040E+00
 0.557518E+00  0.687386E+02  0.284712E+00
 0.559804E+00  0.681450E+02  0.280601E+00
 0.562089E+00  0.678043E+02  0.280622E+00
 0.564375E+00  0.679905E+02  0.278598E+00
 0.566661E+00  0.671543E+02  0.278689E+00
 0.568946E+00  0.668641E+02  0.278165E+00
 0.571232E+00  0.669733E+02  0.275663E+00
 0.573517E+00  0.670482E+02  0.276880E+00
 0.575803E+00  0.668084E+02  0.274130E+00
 0.578088E+00  0.664517E+02  0.274811E+00
 0.580374E+00  0.655327E+02  0.271224E+00
 0.582659E+00  0.658977E+02  0.271441E+00
 0.584945E+00  0.656874E+02  0.272104E+00
 0.587230E+00  0.658662E+02  0.270473E+00
 0.589516E+00  0.652080E+02  0.269814E+00
 0.591801E+00  0.651148E+02  0.266254E+00
 0.594087E+00  0.648916E+02  0.267474E+00
 0.596372E+00  0.644612E+02  0.266665E+00
 0.598658E+00  0.639098E+02  0.265110E+00
 0.600943E+00  0.633803E+02  0.264739E+00
 0.603229E+00  0.631312E+02  0.261389E+00
 0.605515E+00  0.631284E+02  0.263673E+00
 0.607800E+00  0.628557E+02  0.261516E+00
 0.610086E+00  0.626715E+02  0.260616E+00
 0.612371E+00  0.625256E+02  0.259551E+00
 0.614657E+00  0.625376E+02  0.259343E+00
 0.616942E+00  0.617036E+02  0.259000E+00
 0.619228E+00  0.616463E+02  0.255767E+00
 0.621513E+00  0.613985E+02  0.257075E+00
 0.623799E+00  0.610350E+02  0.255223E+00
 0.626084E+00  0.606097E+02  0.255072E+00
 0.628370E+00  0.604890E+02  0.254317E+00
 0.630655E+00  0.604207E+02  0.251141E+00
 0.632941E+00  0.599976E+02  0.252461E+00
 0.635226E+00  0.596907E+02  0.251452E+00
 0.637512E+00  0.597053E+02  0.250313E+00
 0.639797E+00  0.593276E+02  0.250257E+00
 0.642083E+00  0.589747E+02  0.247583E+00
 0.644369E+00  0.588997E+02  0.248981E+00
 0.646654E+00  0.587749E+02  0.246973E+00
 0.648940E+00  0.587679E+02  0.246535E+00
 0.651225E+00  0.583510E+02  0.245667E+00
 0.653511E+00  0.580920E+02  0.243730E+00
 0.655796E+00  0.577991E+02  0.245604E+00
 0.658082E+00  0.575289E+02  0.242028E+00
 0.660367E+00  0.576522E+02  0.242166E+00
 0.662653E+00  0.574031E+02  0.242228E+00
 0.664938E+00  0.571445E+02  0.241686E+00
 0.667224E+00  0.568435E+02  0.241105E+00
 0.669509E+00  0.565710E+02  0.237235E+00
 0.671795E+00  0.562277E+02  0.239671E+00
 0.674080E+00  0.562701E+02  0.238264E+00
 0.676366E+00  0.565079E+02  0.237256E+00
 0.678651E+00  0.559255E+02  0.237062E+00
 0.680937E+00  0.557398E+02  0.234886E+00
 0.683223E+00  0.553329E+02  0.236084E+00
 0.685508E+00  0.552738E+02  0.234388E+00
 0.687794E+00  0.547942E+02  0.233468E+00
 0.690079E+00  0.547451E+02  0.232174E+00
 0.692365E+00  0.543056E+02  0.232464E+00
 0.694650E+00  0.536572E+02  0.233052E+00
 0.696936E+00  0.538220E+02  0.230406E+00
 0.699221E+00  0.539427E+02  0.230557E+00
 0.701507E+00  0.536290E+02  0.229117E+00
 0.703792E+00  0.532447E+02  0.229365E+00
 0.706078E+00  0.530303E+02  0.228241E+00
 0.708363E+00  0.529193E+02  0.226434E+00
 0.710649E+00  0.526780E+02  0.227244E+00
 0.712934E+00  0.524727E+02  0.225943E+00
 0.715220E+00  0.520234E+02  0.225970E+00
 0.717505E+00  0.519035E+02  0.224457E+00
 0.719791E+00  0.512285E+02  0.223311E+00
 0.722077E+00  0.511281E+02  0.223994E+00
 0.724362E+00  0.509562E+02  0.221522E+00
 0.726648E+00  0.504956E+02  0.222228E+00
 0.728933E+00  0.505135E+02  0.220605E+00
 0.731219E+00  0.505617E+02  0.221133E+00
 0.733504E+00  0.506037E+02  0.221431E+00
 0.735790E+00  0.504025E+02  0.218156E+00
 0.738075E+00  0.498788E+02  0.219319E+00
 0.740361E+00  0.493884E+02  0.217980E+00
 0.742646E+00  0.490294E+02  0.217804E+00
 0.744932E+00  0.490023E+02  0.216533E+00
 0.747217E+00  0.484176E+02  0.214906E+00
 0.749503E+00  0.483594E+02  0.216196E+00
 0.751788E+00  0.486354E+02  0.214652E+00
 0.754074E+00  0.484198E+02  0.214559E+00
 0.756359E+00  0.479521E+02  0.213774E+00
 0.758645E+00  0.473990E+02  0.212178E+00
 0.760931E+00  0.469977E+02  0.213305E+00
 0.763216E+00  0.470840E+02  0.210580E+00
 0.765502E+00  0.468935E+02  0.211030E+00
 0.767787E+00  0.467425E+02  0.209819E+00
 0.770073E+00  0.469147E+02  0.210386E+00
 0.772358E+00  0.464794E+02  0.210221E+00
 0.774644E+00  0.461313E+02  0.207210E+00
 0.776929E+00  0.460274E+02  0.202232E+00
 0.779215E+00  0.459680E+02  0.122820E+00
 0.781500E+00  0.456731E+02  0.120250E+00
 0.783786E+00  0.454683E+02  0.119680E+00
 0.786071E+00  0.453344E+02  0.119027E+00
 0.788357E+00  0.451701E+02  0.119737E+00
 0.790642E+00  0.450907E+02  0.118868E+00
 0.792928E+00  0.447396E+02  0.118258E+00
 0.795213E+00  0.444000E+02  0.117688E+00
 0.797499E+00  0.442169E+02  0.117746E+00
 0.799784E+00  0.441014E+02  0.117749E+00
 0.802070E+00  0.438736E+02  0.116798E+00
 0.804356E+00  0.437550E+02  0.116479E+00
 0.806641E+00  0.434665E+02  0.116152E+00
 0.808927E+00  0.432398E+02  0.116210E+00
 0.811212E+00  0.429456E+02  0.116110E+00
 0.813498E+00  0.426796E+02  0.114881E+00
 0.815783E+00  0.425307E+02  0.114669E+00
 0.818069E+00  0.423705E+02  0.114454E+00
 0.820354E+00  0.421785E+02  0.114735E+00
 0.822640E+00  0.419237E+02  0.113675E+00
 0.824925E+00  0.416749E+02  0.113523E+00
 0.827211E+00  0.412528E+02  0.113727E+00
 0.829496E+00  0.410433E+02  0.112530E+00
 0.831782E+00  0.408325E+02  0.112750E+00
 0.834067E+00  0.407516E+02  0.111815E+00
 0.836353E+00  0.405923E+02  0.112309E+00
 0.838638E+00  0.402905E+02  0.111865E+00
 0.840924E+00  0.400812E+02  0.110814E+00
 0.843210E+00  0.399711E+02  0.111178E+00
 0.845495E+00  0.398908E+02  0.110347E+00
 0.847781E+00  0.396314E+02  0.110945E+00
 0.850066E+00  0.395059E+02  0.110210E+00
 0.852352E+00  0.392733E+02  0.109372E+00
 0.854637E+00  0.391325E+02  0.109918E+00
 0.856923E+00  0.388626E+02  0.108943E+00
 0.859208E+00  0.386920E+02  0.109235E+00
 0.861494E+00  0.385039E+02  0.108299E+00
 0.863779E+00  0.383745E+02  0.108422E+00
 0.866065E+00  0.381252E+02  0.108815E+00
 0.868350E+00  0.379538E+02  0.107769E+00
 0.870636E+00  0.377070E+02  0.107962E+00
 0.872921E+00  0.375160E+02  0.106933E+00
 0.875207E+00  0.373169E+02  0.107426E+00
 0.877492E+00  0.371982E+02  0.107441E+00
 0.879778E+00  0.370577E+02  0.106429E+00
 0.882064E+00  0.368751E+02  0.106758E+00
 0.884349E+00  0.365963E+02  0.105922E+00
 0.886635E+00  0.363246E+02  0.106566E+00
 0.888920E+00  0.362070E+02  0.105933E+00
 0.891206E+00  0.359675E+02  0.105194E+00
 0.893491E+00  0.359054E+02  0.105563E+00
 0.895777E+00  0.358474E+02  0.105254E+00
 0.898062E+00  0.356997E+02  0.105312E+00
 0.900348E+00  0.354734E+02  0.104306E+00
 0.902633E+00  0.351200E+02  0.104225E+00
 0.904919E+00  0.349676E+02  0.104768E+00
 0.907204E+00  0.348116E+02  0.103895E+00
 0.909490E+00  0.345620E+02  0.103724E+00
 0.911775E+00  0.342345E+02  0.103044E+00
 0.914061E+00  0.340961E+02  0.103310E+00
 0.916346E+00  0.340568E+02  0.103686E+00
 0.918632E+00  0.338885E+02  0.102817E+00
 0.920918E+00  0.336656E+02  0.102706E+00
 0.923203E+00  0.335169E+02  0.102131E+00
 0.925489E+00  0.333725E+02  0.102691E+00
 0.927774E+00  0.332384E+02  0.101822E+00
 0.930060E+00  0.331898E+02  0.101392E+00
 0.932345E+00  0.330226E+02  0.101702E+00
 0.934631E+00  0.328611E+02  0.101508E+00
 0.936916E+00  0.328033E+02  0.101671E+00
 0.939202E+00  0.325259E+02  0.100636E+00
 0.941487E+00  0.322762E+02  0.100918E+00
 0.943773E+00  0.321190E+02  0.100863E+00
 0.946058E+00  0.321177E+02  0.100526E+00
 0.948344E+00  0.319127E+02  0.100113E+00
 0.950629E+00  0.317573E+02  0.995704E-01
 0.952915E+00  0.315297E+02  0.100085E+00
 0.955200E+00  0.312847E+02  0.995028E-01
 0.957486E+00  0.312279E+02  0.992530E-01
 0.959772E+00  0.310160E+02  0.990822E-01
 0.962057E+00  0.309965E+02  0.984046E-01
 0.964343E+00  0.308567E+02  0.991452E-01
 0.966628E+00  0.307747E+02  0.984193E-01
 0.968914E+00  0.307314E+02  0.985295E-01
 0.971199E+00  0.303682E+02  0.980940E-01
 0.973485E+00  0.300265E+02  0.980226E-01
 0.975770E+00  0.299185E+02  0.980481E-01
 0.978056E+00  0.299087E+02  0.969547E-01
 0.980341E+00  0.296724E+02  0.974387E-01
 0.982627E+00  0.295384E+02  0.972833E-01
 0.984912E+00  0.293084E+02  0.968563E-01
 0.987198E+00  0.291872E+02  0.969427E-01
 0.989483E+00  0.290474E+02  0.960399E-01
 0.991769E+00  0.289738E+02  0.967412E-01
 0.994054E+00  0.289067E+02  0.964049E-01
 0.996340E+00  0.286357E+02  0.101053E+00
 0.998626E+00  0.283903E+02  0.954761E-01
 0.100091E+01  0.282206E+02  0.946781E-01
 0.100320E+01  0.280185E+02  0.955771E-01
 0.100548E+01  0.278916E+02  0.944276E-01
 0.100777E+01  0.277928E+02  0.945471E-01
 0.101005E+01  0.277138E+02  0.944803E-01
 0.101234E+01  0.277197E+02  0.944744E-01
 0.101462E+01  0.274929E+02  0.943788E-01
 0.101691E+01  0.273261E+02  0.933209E-01
 0.101920E+01  0.271633E+02  0.938888E-01
 0.102148E+01  0.270516E+02  0.932780E-01
 0.102377E+01  0.268169E+02  0.934616E-01
 0.102605E+01  0.266538E+02  0.929307E-01
 0.102834E+01  0.265992E+02  0.926952E-01
 0.103062E+01  0.264879E+02  0.927588E-01
 0.103291E+01  0.263580E+02  0.929097E-01
 0.103519E+01  0.261212E+02  0.844837E-01
 0.103748E+01  0.260461E+02  0.532147E-01
 0.103977E+01  0.258236E+02  0.523426E-01
 0.104205E+01  0.256798E+02  0.521520E-01
 0.104434E+01  0.255291E+02  0.521145E-01
 0.104662E+01  0.253648E+02  0.517108E-01
 0.104891E+01  0.251774E+02  0.518831E-01
 0.105119E+01  0.250881E+02  0.518367E-01
 0.105348E+01  0.250443E+02  0.518535E-01
 0.105576E+01  0.249430E+02  0.511681E-01
 0.105805E+01  0.247849E+02  0.515666E-01
 0.106033E+01  0.245842E+02  0.512522E-01
 0.106262E+01  0.245180E+02  0.513027E-01
 0.106491E+01  0.243609E+02  0.511528E-01
 0.106719E+01  0.242022E+02  0.506864E-01
 0.106948E+01  0.240856E+02  0.510537E-01
 0.107176E+01  0.239612E+02  0.506456E-01
 0.107405E+01  0.238922E+02  0.507570E-01
 0.107633E+01  0.238122E+02  0.503026E-01
 0.107862E+01  0.236190E+02  0.505735E-01
 0.108090E+01  0.233966E+02  0.506199E-01
 0.108319E+01  0.233578E+02  0.500349E-01
 0.108548E+01  0.233301E+02  0.502902E-01
 0.108776E+01  0.232136E+02  0.498915E-01
 0.109005E+01  0.230792E+02  0.502243E-01
 0.109233E+01  0.229147E+02  0.498207E-01
 0.109462E+01  0.227824E+02  0.495570E-01
 0.109690E+01  0.227077E+02  0.495880E-01
 0.109919E+01  0.226245E+02  0.495676E-01
 0.110147E+01  0.225225E+02  0.495586E-01
 0.110376E+01  0.224576E+02  0.494429E-01
 0.110605E+01  0.222126E+02  0.491287E-01
 0.110833E+01  0.221445E+02  0.492234E-01
 0.111062E+01  0.220091E+02  0.490701E-01
 0.111290E+01  0.220069E+02  0.489186E-01
 0.111519E+01  0.219016E+02  0.489169E-01
 0.111747E+01  0.217305E+02  0.485728E-01
 0.111976E+01  0.216782E+02  0.490640E-01
 0.112204E+01  0.215569E+02  0.483733E-01
 0.112433E+01  0.214349E+02  0.484455E-01
 0.112662E+01  0.213206E+02  0.484698E-01
 0.112890E+01  0.211501E+02  0.483872E-01
 0.113119E+01  0.210171E+02  0.484263E-01
 0.113347E+01  0.209686E+02  0.477212E-01
 0.113576E+01  0.208714E+02  0.482680E-01
 0.113804E+01  0.207432E+02  0.477549E-01
 0.114033E+01  0.206041E+02  0.479668E-01
 0.114261E+01  0.204716E+02  0.475696E-01
 0.114490E+01  0.204473E+02  0.476875E-01
 0.114718E+01  0.203162E+02  0.477381E-01
 0.114947E+01  0.202293E+02  0.473974E-01
 0.115176E+01  0.201026E+02  0.474239E-01
 0.115404E+01  0.198842E+02  0.470324E-01
 0.115633E+01  0.198003E+02  0.473484E-01
 0.115861E+01  0.197498E+02  0.471986E-01
 0.116090E+01  0.197271E+02  0.469798E-01
 0.116318E+01  0.195948E+02  0.468281E-01
 0.116547E+01  0.194551E+02  0.470056E-01
 0.116775E+01  0.193708E+02  0.467967E-01
 0.117004E+01  0.193329E+02  0.466316E-01
 0.117233E+01  0.192782E+02  0.466084E-01
 0.117461E+01  0.191648E+02  0.465459E-01
 0.117690E+01  0.191173E+02  0.465335E-01
 0.117918E+01  0.189544E+02  0.463565E-01
 0.118147E+01  0.188336E+02  0.462398E-01
 0.118375E+01  0.187267E+02  0.460544E-01
 0.118604E+01  0.185609E+02  0.462818E-01
 0.118832E+01  0.185152E+02  0.459075E-01
 0.119061E+01  0.184010E+02  0.458478E-01
 0.119290E+01  0.183273E+02  0.457971E-01
 0.119518E+01  0.182845E+02  0.458693E-01
 0.119747E+01  0.182213E+02  0.459303E-01
 0.119975E+01  0.181098E+02  0.453331E-01
 0.120204E+01  0.180246E+02  0.456376E-01
 0.120432E+01  0.179226E+02  0.453060E-01
 0.120661E+01  0.178432E+02  0.456788E-01
 0.120889E+01  0.178115E+02  0.451175E-01
 0.121118E+01  0.176472E+02  0.449957E-01
 0.121347E+01  0.175640E+02  0.453416E-01
 0.121575E+01  0.173964E+02  0.448227E-01
 0.121804E+01  0.173659E+02  0.452300E-01
 0.122032E+01  0.173349E+02  0.447447E-01
 0.122261E+01  0.171865E+02  0.450037E-01
 0.122489E+01  0.171112E+02  0.472128E-01
 0.122718E+01  0.171046E+02  0.421589E-01
 0.122946E+01  0.169873E+02  0.419792E-01
 0.123175E+01  0.169201E+02  0.416761E-01
 0.123404E+01  0.167892E+02  0.420819E-01
 0.123632E+01  0.167173E+02  0.418851E-01
 0.123861E+01  0.166171E+02  0.416482E-01
 0.124089E+01  0.165799E+02  0.415891E-01
 0.124318E+01  0.164757E+02  0.415669E-01
 0.124546E+01  0.163916E+02  0.415046E-01
 0.124775E+01  0.163795E+02  0.414828E-01
 0.125003E+01  0.163856E+02  0.412770E-01
 0.125232E+01  0.162780E+02  0.414887E-01
 0.125460E+01  0.161698E+02  0.410656E-01
 0.125689E+01  0.160082E+02  0.410783E-01
 0.125918E+01  0.159273E+02  0.410986E-01
 0.126146E+01  0.159084E+02  0.409002E-01
 0.126375E+01  0.158412E+02  0.411470E-01
 0.126603E+01  0.157814E+02  0.406963E-01
 0.126832E+01  0.156604E+02  0.409037E-01
 0.127060E+01  0.156146E+02  0.405135E-01
 0.127289E+01  0.155023E+02  0.408040E-01
 0.127517E+01  0.154768E+02  0.405950E-01
 0.127746E+01  0.153820E+02  0.403837E-01
 0.127975E+01  0.152819E+02  0.404973E-01
 0.128203E+01  0.152444E+02  0.401544E-01
 0.128432E+01  0.151143E+02  0.404263E-01
 0.128660E+01  0.150287E+02  0.399674E-01
 0.128889E+01  0.149912E+02  0.402292E-01
 0.129117E+01  0.149773E+02  0.400889E-01
 0.129346E+01  0.148978E+02  0.401280E-01
 0.129574E+01  0.148600E+02  0.400164E-01
 0.129803E+01  0.147156E+02  0.395136E-01
 0.130032E+01  0.146522E+02  0.398839E-01
 0.130260E+01  0.146417E+02  0.396768E-01
 0.130489E+01  0.145274E+02  0.398064E-01
 0.130717E+01  0.144688E+02  0.395926E-01
 0.130946E+01  0.144245E+02  0.393963E-01
 0.131174E+01  0.143477E+02  0.396008E-01
 0.131403E+01  0.143331E+02  0.394556E-01
 0.131631E+01  0.142312E+02  0.392841E-01
 0.131860E+01  0.141212E+02  0.392921E-01
 0.132089E+01  0.140938E+02  0.392181E-01
 0.132317E+01  0.140081E+02  0.392007E-01
 0.132546E+01  0.139867E+02  0.389583E-01
 0.132774E+01  0.139072E+02  0.388502E-01
 0.133003E+01  0.138390E+02  0.391460E-01
 0.133231E+01  0.138430E+02  0.388680E-01
 0.133460E+01  0.137174E+02  0.390143E-01
 0.133688E+01  0.135840E+02  0.384603E-01
 0.133917E+01  0.135533E+02  0.387785E-01
 0.134145E+01  0.135407E+02  0.387015E-01
 0.134374E+01  0.134732E+02  0.385440E-01
 0.134603E+01  0.134018E+02  0.386670E-01
 0.134831E+01  0.133669E+02  0.381577E-01
 0.135060E+01  0.132932E+02  0.386174E-01
 0.135288E+01  0.132168E+02  0.383234E-01
 0.135517E+01  0.131333E+02  0.382866E-01
 0.135745E+01  0.130374E+02  0.381494E-01
 0.135974E+01  0.129872E+02  0.381670E-01
 0.136202E+01  0.129454E+02  0.382662E-01
 0.136431E+01  0.128777E+02  0.378245E-01
 0.136660E+01  0.128713E+02  0.380132E-01
 0.136888E+01  0.128005E+02  0.378680E-01
 0.137117E+01  0.128026E+02  0.380159E-01
 0.137345E+01  0.127118E+02  0.378358E-01
 0.137574E+01  0.125598E+02  0.376728E-01
 0.137802E+01  0.124485E+02  0.375944E-01
 0.138031E+01  0.124526E+02  0.377533E-01
 0.138259E+01  0.124785E+02  0.376396E-01
 0.138488E+01  0.123907E+02  0.375536E-01
 0.138717E+01  0.123130E+02  0.373845E-01
 0.138945E+01  0.123442E+02  0.374423E-01
 0.139174E+01  0.122641E+02  0.374457E-01
 0.139402E+01  0.122011E+02  0.371284E-01
 0.139631E+01  0.121101E+02  0.372432E-01
 0.139859E+01  0.120393E+02  0.371424E-01
 0.140088E+01  0.119676E+02  0.373322E-01
 0.140316E+01  0.118525E+02  0.368544E-01
 0.140545E+01  0.118157E+02  0.369413E-01
 0.140774E+01  0.117636E+02  0.369998E-01
 0.141002E+01  0.117440E+02  0.368641E-01
 0.141231E+01  0.117145E+02  0.369845E-01
 0.141459E+01  0.116626E+02  0.365847E-01
 0.141688E+01  0.116300E+02  0.368828E-01
 0.141916E+01  0.115950E+02  0.366530E-01
 0.142145E+01  0.115533E+02  0.367468E-01
 0.142373E+01  0.114390E+02  0.364972E-01
 0.142602E+01  0.113760E+02  0.365852E-01
 0.142830E+01  0.113409E+02  0.366290E-01
 0.143059E+01  0.112546E+02  0.362949E-01
 0.143288E+01  0.112157E+02  0.364814E-01
 0.143516E+01  0.112093E+02  0.361374E-01
 0.143745E+01  0.111386E+02  0.364386E-01
 0.143973E+01  0.110973E+02  0.363483E-01
 0.144202E+01  0.110260E+02  0.360767E-01
 0.144430E+01  0.110014E+02  0.361324E-01
 0.144659E+01  0.110119E+02  0.361123E-01
 0.144887E+01  0.109800E+02  0.360504E-01
 0.145116E+01  0.109544E+02  0.359865E-01
 0.145345E+01  0.108791E+02  0.358206E-01
 0.145573E+01  0.107874E+02  0.359123E-01
 0.145802E+01  0.107484E+02  0.358652E-01
 0.146030E+01  0.106521E+02  0.357799E-01
 0.146259E+01  0.105737E+02  0.357899E-01
 0.146487E+01  0.105887E+02  0.354924E-01
 0.146716E+01  0.105469E+02  0.359398E-01
 0.146944E+01  0.104533E+02  0.354491E-01
 0.147173E+01  0.104209E+02  0.355090E-01
 0.147402E+01  0.104387E+02  0.355796E-01
 0.147630E+01  0.104148E+02  0.354405E-01
 0.147859E+01  0.103649E+02  0.356431E-01
 0.148087E+01  0.102814E+02  0.351071E-01
 0.148316E+01  0.101912E+02  0.353758E-01
 0.148544E+01  0.101207E+02  0.351769E-01
 0.148773E+01  0.100747E+02  0.353125E-01
 0.149001E+01  0.100561E+02  0.352157E-01
 0.149230E+01  0.100496E+02  0.349715E-01
 0.149459E+01  0.100054E+02  0.352480E-01
 0.149687E+01  0.993786E+01  0.349161E-01
 0.149916E+01  0.981836E+01  0.350140E-01
 0.150144E+01  0.978676E+01  0.347362E-01
 0.150373E+01  0.974881E+01  0.349123E-01
 0.150601E+01  0.973283E+01  0.348055E-01
 0.150830E+01  0.969404E+01  0.347647E-01
 0.151058E+01  0.967992E+01  0.346766E-01
 0.151287E+01  0.967224E+01  0.345598E-01
 0.151516E+01  0.964077E+01  0.347996E-01
 0.151744E+01  0.955347E+01  0.346391E-01
 0.151973E+01  0.949690E+01  0.345271E-01
 0.152201E+01  0.944697E+01  0.344261E-01
 0.152430E+01  0.936260E+01  0.344507E-01
 0.152658E+01  0.932060E+01  0.344588E-01
 0.152887E+01  0.933392E+01  0.343878E-01
 0.153115E+01  0.931265E+01  0.342522E-01
 0.153344E+01  0.930846E+01  0.344585E-01
 0.153572E+01  0.921645E+01  0.340969E-01
 0.153801E+01  0.913244E+01  0.342380E-01
 0.154030E+01  0.912615E+01  0.341234E-01
 0.154258E+01  0.907297E+01  0.340109E-01
 0.154487E+01  0.904962E+01  0.343371E-01
 0.154715E+01  0.899741E+01  0.339149E-01
 0.154944E+01  0.895790E+01  0.340925E-01
 0.155172E+01  0.895028E+01  0.337236E-01
 0.155401E+01  0.887081E+01  0.340608E-01
 0.155629E+01  0.883588E+01  0.338676E-01
 0.155858E+01  0.878308E+01  0.336526E-01
 0.156087E+01  0.877652E+01  0.339195E-01
 0.156315E+01  0.877014E+01  0.335609E-01
 0.156544E+01  0.871708E+01  0.338303E-01
 0.156772E+01  0.858771E+01  0.335022E-01
 0.157001E+01  0.853708E+01  0.335996E-01
 0.157229E+01  0.849963E+01  0.336329E-01
 0.157458E+01  0.850357E+01  0.335200E-01
 0.157686E+01  0.848747E+01  0.334230E-01
 0.157915E+01  0.845895E+01  0.332496E-01
 0.158144E+01  0.838587E+01  0.334145E-01
 0.158372E+01  0.834327E+01  0.333811E-01
 0.158601E+01  0.831320E+01  0.333110E-01
 0.158829E+01  0.833592E+01  0.332811E-01
 0.159058E+01  0.824331E+01  0.332221E-01
 0.159286E+01  0.819004E+01  0.332266E-01
 0.159515E+01  0.816000E+01  0.332240E-01
 0.159743E+01  0.817022E+01  0.329936E-01
 0.159972E+01  0.811558E+01  0.330427E-01
 0.160201E+01  0.801802E+01  0.330561E-01
 0.160429E+01  0.794905E+01  0.329585E-01
 0.160658E+01  0.794279E+01  0.329238E-01
 0.160886E+01  0.792395E+01  0.327802E-01
 0.161115E+01  0.792489E+01  0.330751E-01
 0.161343E+01  0.791815E+01  0.327842E-01
 0.161572E+01  0.785619E+01  0.329221E-01
 0.161800E+01  0.780496E+01  0.325360E-01
 0.162029E+01  0.778867E+01  0.327493E-01
 0.162257E+01  0.773872E+01  0.327496E-01
 0.162486E+01  0.769345E+01  0.325434E-01
 0.162715E+01  0.766890E+01  0.326252E-01
 0.162943E+01  0.758611E+01  0.324296E-01
 0.163172E+01  0.757029E+01  0.326898E-01
 0.163400E+01  0.750584E+01  0.323904E-01
 0.163629E+01  0.750500E+01  0.325012E-01
 0.163857E+01  0.749315E+01  0.323795E-01
 0.164086E+01  0.745607E+01  0.324164E-01
 0.164314E+01  0.734788E+01  0.323913E-01
 0.164543E+01  0.732976E+01  0.320946E-01
 0.164772E+01  0.732909E+01  0.323268E-01
 0.165000E+01  0.727508E+01  0.321800E-01
 0.165229E+01  0.721219E+01  0.322345E-01
 0.165457E+01  0.721271E+01  0.321058E-01
 0.165686E+01  0.719261E+01  0.320540E-01
 0.165914E+01  0.719224E+01  0.321359E-01
 0.166143E+01  0.716721E+01  0.321128E-01
 0.166371E+01  0.708900E+01  0.320251E-01
 0.166600E+01  0.705387E+01  0.319421E-01
 0.166829E+01  0.703408E+01  0.318915E-01
 0.167057E+01  0.701701E+01  0.319492E-01
 0.167286E+01  0.698863E+01  0.318848E-01
 0.167514E+01  0.696226E+01  0.317359E-01
 0.167743E+01  0.688351E+01  0.318785E-01
 0.167971E+01  0.688336E+01  0.316303E-01
 0.168200E+01  0.680133E+01  0.318868E-01
 0.168428E+01  0.677943E+01  0.315068E-01
 0.168657E+01  0.670611E+01  0.316157E-01
 0.168886E+01  0.668771E+01  0.316853E-01
 0.169114E+01  0.665062E+01  0.314942E-01
 0.169343E+01  0.665162E+01  0.317383E-01
 0.169571E+01  0.663086E+01  0.312428E-01
 0.169800E+01  0.659501E+01  0.315949E-01
 0.170028E+01  0.655306E+01  0.314176E-01
 0.170257E+01  0.652220E+01  0.314089E-01
 0.170485E+01  0.648736E+01  0.313461E-01
 0.170714E+01  0.648747E+01  0.311615E-01
 0.170943E+01  0.649611E+01  0.314782E-01
 0.171171E+01  0.642521E+01  0.312013E-01
 0.171400E+01  0.642751E+01  0.312316E-01
 0.171628E+01  0.636337E+01  0.311794E-01
 0.171857E+01  0.633020E+01  0.311865E-01
 0.172085E+01  0.629643E+01  0.311650E-01
 0.172314E+01  0.627578E+01  0.310818E-01
 0.172542E+01  0.626385E+01  0.309488E-01
 0.172771E+01  0.621442E+01  0.311195E-01
 0.172999E+01  0.616093E+01  0.309965E-01
 0.173228E+01  0.614618E+01  0.309377E-01
 0.173457E+01  0.611668E+01  0.308506E-01
 0.173685E+01  0.612437E+01  0.308753E-01
 0.173914E+01  0.604250E+01  0.309425E-01
 0.174142E+01  0.598186E+01  0.308194E-01
 0.174371E+01  0.598134E+01  0.308538E-01
 0.174599E+01  0.597024E+01  0.306467E-01
 0.174828E+01  0.594796E+01  0.309095E-01
 0.175056E+01  0.589786E+01  0.305993E-01
 0.175285E+01  0.587434E+01  0.306365E-01
 0.175514E+01  0.583929E+01  0.306923E-01
 0.175742E+01  0.580813E+01  0.306285E-01
 0.175971E+01  0.578758E+01  0.306818E-01
 0.176199E+01  0.573246E+01  0.303138E-01
 0.176428E+01  0.570160E+01  0.305524E-01
 0.176656E+01  0.567208E+01  0.303151E-01
 0.176885E+01  0.565419E+01  0.306029E-01
 0.177113E+01  0.561837E+01  0.303987E-01
 0.177342E+01  0.555308E+01  0.301602E-01
 0.177571E+01  0.554578E+01  0.305346E-01
 0.177799E+01  0.549788E+01  0.302509E-01
 0.178028E+01  0.547597E+01  0.303819E-01
 0.178256E+01  0.548022E+01  0.301081E-01
 0.178485E+01  0.540726E+01  0.302356E-01
 0.178713E+01  0.541248E+01  0.302458E-01
 0.178942E+01  0.538797E+01  0.301345E-01
 0.179170E+01  0.537621E+01  0.300897E-01
 0.179399E+01  0.534735E+01  0.300153E-01
 0.179628E+01  0.532840E+01  0.301497E-01
 0.179856E+01  0.531953E+01  0.301063E-01
 0.180085E+01  0.525417E+01  0.299014E-01
 0.180313E+01  0.522682E+01  0.299177E-01
 0.180542E+01  0.523572E+01  0.300045E-01
 0.180770E+01  0.517455E+01  0.299353E-01
 0.180999E+01  0.515474E+01  0.299251E-01
 0.181227E+01  0.512887E+01  0.296619E-01
 0.181456E+01  0.511854E+01  0.299983E-01
 0.181684E+01  0.507318E+01  0.297834E-01
 0.181913E+01  0.503214E+01  0.297211E-01
 0.182142E+01  0.496872E+01  0.297243E-01
 0.182370E+01  0.500517E+01  0.296252E-01
 0.182599E+01  0.495729E+01  0.298576E-01
 0.182827E+01  0.493018E+01  0.294731E-01
 0.183056E+01  0.492314E+01  0.296664E-01
 0.183284E+01  0.490284E+01  0.295094E-01
 0.183513E+01  0.488646E+01  0.296609E-01
 0.183741E+01  0.485741E+01  0.295469E-01
 0.183970E+01  0.482713E+01  0.293646E-01
 0.184199E+01  0.478159E+01  0.295889E-01
 0.184427E+01  0.477289E+01  0.293576E-01
 0.184656E+01  0.470705E+01  0.295744E-01
 0.184884E+01  0.470800E+01  0.292855E-01
 0.185113E+01  0.471742E+01  0.294091E-01
 0.185341E+01  0.466507E+01  0.293776E-01
 0.185570E+01  0.462900E+01  0.293766E-01
 0.185798E+01  0.464279E+01  0.292009E-01
 0.186027E+01  0.462663E+01  0.291167E-01
 0.186256E+01  0.461895E+01  0.293342E-01
 0.186484E+01  0.460779E+01  0.293151E-01
 0.186713E+01  0.457345E+01  0.291986E-01
 0.186941E+01  0.453466E+01  0.290708E-01
 0.187170E+01  0.451866E+01  0.291632E-01
 0.187398E+01  0.446784E+01  0.291305E-01
 0.187627E+01  0.444485E+01  0.291256E-01
 0.187855E+01  0.442668E+01  0.289309E-01
 0.188084E+01  0.442745E+01  0.290030E-01
 0.188313E+01  0.437435E+01  0.290142E-01
 0.188541E+01  0.435200E+01  0.290076E-01
 0.188770E+01  0.434784E+01  0.288820E-01
 0.188998E+01  0.429185E+01  0.288133E-01
 0.189227E+01  0.427231E+01  0.290691E-01
 0.189455E+01  0.423517E+01  0.287328E-01
 0.189684E+01  0.418067E+01  0.288889E-01
 0.189912E+01  0.417945E+01  0.285890E-01
 0.190141E+01  0.413864E+01  0.288811E-01
 0.190369E+01  0.412268E+01  0.288280E-01
 0.190598E+01  0.407976E+01  0.286162E-01
 0.190827E+01  0.406788E+01  0.287900E-01
 0.191055E+01  0.405597E+01  0.285019E-01
 0.191284E+01  0.405992E+01  0.288050E-01
 0.191512E+01  0.406171E+01  0.285494E-01
 0.191741E+01  0.407585E+01  0.285956E-01
 0.191969E+01  0.403231E+01  0.285807E-01
 0.192198E+01  0.400294E+01  0.285230E-01
 0.192426E+01  0.397817E+01  0.286491E-01
 0.192655E+01  0.395777E+01  0.284149E-01
 0.192884E+01  0.392476E+01  0.285008E-01
 0.193112E+01  0.392132E+01  0.285215E-01
 0.193341E+01  0.391231E+01  0.284572E-01
 0.193569E+01  0.384572E+01  0.283601E-01
 0.193798E+01  0.381090E+01  0.283874E-01
 0.194026E+01  0.374454E+01  0.283439E-01
 0.194255E+01  0.373567E+01  0.285010E-01
 0.194483E+01  0.375757E+01  0.281942E-01
 0.194712E+01  0.373382E+01  0.282498E-01
 0.194941E+01  0.371722E+01  0.282439E-01
 0.195169E+01  0.372445E+01  0.281868E-01
 0.195398E+01  0.373309E+01  0.283452E-01
 0.195626E+01  0.372701E+01  0.280854E-01
 0.195855E+01  0.366602E+01  0.283186E-01
 0.196083E+01  0.363881E+01  0.281064E-01
 0.196312E+01  0.362798E+01  0.282428E-01
 0.196540E+01  0.360209E+01  0.280122E-01
 0.196769E+01  0.361338E+01  0.280350E-01
 0.196998E+01  0.358400E+01  0.282079E-01
 0.197226E+01  0.355148E+01  0.279889E-01
 0.197455E+01  0.357534E+01  0.280313E-01
 0.197683E+01  0.351620E+01  0.278526E-01
 0.197912E+01  0.344641E+01  0.280955E-01
 0.198140E+01  0.340945E+01  0.279564E-01
 0.198369E+01  0.340288E+01  0.279831E-01
 0.198597E+01  0.338512E+01  0.278398E-01
 0.198826E+01  0.336895E+01  0.277436E-01
 0.199055E+01  0.332693E+01  0.279805E-01
 0.199283E+01  0.333498E+01  0.277088E-01
 0.199512E+01  0.333355E+01  0.278962E-01
 0.199740E+01  0.328491E+01  0.277192E-01
 0.199969E+01  0.331449E+01  0.278173E-01
 0.200197E+01  0.333033E+01  0.277677E-01
 0.200426E+01  0.326581E+01  0.276196E-01
 0.200654E+01  0.322895E+01  0.276473E-01
 0.200883E+01  0.326716E+01  0.277470E-01
 0.201111E+01  0.322385E+01  0.276972E-01
 0.201340E+01  0.315087E+01  0.275808E-01
 0.201569E+01  0.312617E+01  0.274795E-01
 0.201797E+01  0.310819E+01  0.276102E-01
 0.202026E+01  0.308512E+01  0.276371E-01
 0.202254E+01  0.308523E+01  0.274950E-01
 0.202483E+01  0.305315E+01  0.275726E-01
 0.202711E+01  0.307194E+01  0.273463E-01
 0.202940E+01  0.304610E+01  0.276578E-01
 0.203168E+01  0.297025E+01  0.273500E-01
 0.203397E+01  0.295961E+01  0.273923E-01
 0.203626E+01  0.301688E+01  0.275439E-01
 0.203854E+01  0.299794E+01  0.273134E-01
 0.204083E+01  0.298558E+01  0.275270E-01
 0.204311E+01  0.297230E+01  0.271446E-01
 0.204540E+01  0.297588E+01  0.274007E-01
 0.204768E+01  0.297473E+01  0.273396E-01
 0.204997E+01  0.292780E+01  0.274070E-01
 0.205225E+01  0.292423E+01  0.273271E-01
 0.205454E+01  0.291382E+01  0.270748E-01
 0.205683E+01  0.293382E+01  0.273662E-01
 0.205911E+01  0.290511E+01  0.272011E-01
 0.206140E+01  0.283280E+01  0.272516E-01
 0.206368E+01  0.280384E+01  0.270991E-01
 0.206597E+01  0.286278E+01  0.271956E-01
 0.206825E+01  0.282385E+01  0.271917E-01
 0.207054E+01  0.279321E+01  0.271298E-01
 0.207282E+01  0.279129E+01  0.270918E-01
 0.207511E+01  0.274011E+01  0.270527E-01
 0.207740E+01  0.270514E+01  0.271567E-01
 0.207968E+01  0.270748E+01  0.271087E-01
 0.208197E+01  0.268732E+01  0.269552E-01
 0.208425E+01  0.265542E+01  0.268756E-01
 0.208654E+01  0.266507E+01  0.270724E-01
 0.208882E+01  0.264285E+01  0.269885E-01
 0.209111E+01  0.263373E+01  0.270402E-01
 0.209339E+01  0.264187E+01  0.267877E-01
 0.209568E+01  0.264568E+01  0.271060E-01
 0.209796E+01  0.262885E+01  0.268700E-01
 0.210025E+01  0.263688E+01  0.268365E-01
 0.210254E+01  0.261305E+01  0.269279E-01
 0.210482E+01  0.257207E+01  0.267849E-01
 0.210711E+01  0.250781E+01  0.269840E-01
 0.210939E+01  0.250142E+01  0.266919E-01
 0.211168E+01  0.251791E+01  0.267891E-01
 0.211396E+01  0.248604E+01  0.266655E-01
 0.211625E+01  0.244487E+01  0.268384E-01
 0.211853E+01  0.244483E+01  0.268093E-01
 0.212082E+01  0.242325E+01  0.265613E-01
 0.212311E+01  0.238791E+01  0.267425E-01
 0.212539E+01  0.238881E+01  0.265647E-01
 0.212768E+01  0.239075E+01  0.267870E-01
 0.212996E+01  0.235575E+01  0.265622E-01
 0.213225E+01  0.234419E+01  0.266200E-01
 0.213453E+01  0.232413E+01  0.266449E-01
 0.213682E+01  0.235146E+01  0.266330E-01
 0.213910E+01  0.235493E+01  0.265451E-01
 0.214139E+01  0.233658E+01  0.264893E-01
 0.214368E+01  0.231276E+01  0.266477E-01
 0.214596E+01  0.231786E+01  0.265934E-01
 0.214825E+01  0.225921E+01  0.264432E-01
 0.215053E+01  0.224402E+01  0.264382E-01
 0.215282E+01  0.225862E+01  0.264499E-01
 0.215510E+01  0.222719E+01  0.264463E-01
 0.215739E+01  0.221205E+01  0.266290E-01
 0.215967E+01  0.221554E+01  0.263111E-01
 0.216196E+01  0.220266E+01  0.264319E-01
 0.216425E+01  0.224578E+01  0.265041E-01
 0.216653E+01  0.224442E+01  0.264011E-01
 0.216882E+01  0.223617E+01  0.264200E-01
 0.217110E+01  0.218241E+01  0.261836E-01
 0.217339E+01  0.213202E+01  0.264877E-01
 0.217567E+01  0.219384E+01  0.262771E-01
 0.217796E+01  0.215654E+01  0.262886E-01
 0.218024E+01  0.211948E+01  0.262171E-01
 0.218253E+01  0.210006E+01  0.262468E-01
 0.218482E+01  0.206265E+01  0.264572E-01
 0.218710E+01  0.202167E+01  0.261297E-01
 0.218939E+01  0.203129E+01  0.262903E-01
 0.219167E+01  0.205659E+01  0.261864E-01
 0.219396E+01  0.204359E+01  0.262980E-01
 0.219624E+01  0.206427E+01  0.261349E-01
 0.219853E+01  0.204790E+01  0.261536E-01
 0.220081E+01  0.203381E+01  0.261303E-01
 0.220310E+01  0.203299E+01  0.262188E-01
 0.220538E+01  0.202430E+01  0.261996E-01
 0.220767E+01  0.201331E+01  0.260658E-01
 0.220996E+01  0.199621E+01  0.261784E-01
 0.221224E+01  0.195887E+01  0.261117E-01
 0.221453E+01  0.193656E+01  0.261047E-01
 0.221681E+01  0.192472E+01  0.260257E-01
 0.221910E+01  0.192728E+01  0.260670E-01
 0.222138E+01  0.195579E+01  0.260199E-01
 0.222367E+01  0.195145E+01  0.261299E-01
 0.222595E+01  0.190491E+01  0.258928E-01
 0.222824E+01  0.187412E+01  0.259548E-01
 0.223053E+01  0.186071E+01  0.259621E-01
 0.223281E+01  0.189864E+01  0.259723E-01
 0.223510E+01  0.193194E+01  0.260228E-01
 0.223738E+01  0.193604E+01  0.258634E-01
 0.223967E+01  0.188727E+01  0.260693E-01
 0.224195E+01  0.185230E+01  0.258077E-01
 0.224424E+01  0.185945E+01  0.260205E-01
 0.224652E+01  0.180998E+01  0.257922E-01
 0.224881E+01  0.180283E+01  0.258161E-01
 0.225110E+01  0.180250E+01  0.260054E-01
 0.225338E+01  0.184087E+01  0.257316E-01
 0.225567E+01  0.182419E+01  0.259228E-01
 0.225795E+01  0.177936E+01  0.257113E-01
 0.226024E+01  0.174100E+01  0.259396E-01
 0.226252E+01  0.173797E+01  0.258774E-01
 0.226481E+01  0.174923E+01  0.257953E-01
 0.226709E+01  0.174411E+01  0.257351E-01
 0.226938E+01  0.171471E+01  0.256577E-01
 0.227167E+01  0.172855E+01  0.258657E-01
 0.227395E+01  0.174191E+01  0.256942E-01
 0.227624E+01  0.172834E+01  0.257047E-01
 0.227852E+01  0.173709E+01  0.257359E-01
 0.228081E+01  0.173234E+01  0.256995E-01
 0.228309E+01  0.173559E+01  0.256194E-01
 0.228538E+01  0.170694E+01  0.256340E-01
 0.228766E+01  0.168453E+01  0.256069E-01
 0.228995E+01  0.165032E+01  0.258247E-01
 0.229223E+01  0.162462E+01  0.256080E-01
 0.229452E+01  0.161803E+01  0.255915E-01
 0.229681E+01  0.163272E+01  0.256568E-01
 0.229909E+01  0.164743E+01  0.257455E-01
 0.230138E+01  0.166038E+01  0.258963E-01
 0.230366E+01  0.166615E+01  0.257565E-01
 0.230595E+01  0.167550E+01  0.259667E-01
 0.230823E+01  0.166757E+01  0.258021E-01
 0.231052E+01  0.165022E+01  0.260310E-01
 0.231280E+01  0.165181E+01  0.258816E-01
 0.231509E+01  0.161763E+01  0.258664E-01
 0.231738E+01  0.160181E+01  0.260587E-01
 0.231966E+01  0.157462E+01  0.258772E-01
 0.232195E+01  0.160770E+01  0.259986E-01
 0.232423E+01  0.161028E+01  0.257608E-01
 0.232652E+01  0.158748E+01  0.260182E-01
 0.232880E+01  0.156669E+01  0.259368E-01
 0.233109E+01  0.158873E+01  0.260413E-01
 0.233337E+01  0.158688E+01  0.259628E-01
 0.233566E+01  0.157912E+01  0.257848E-01
 0.233795E+01  0.157611E+01  0.260459E-01
 0.234023E+01  0.153976E+01  0.258655E-01
 0.234252E+01  0.150277E+01  0.259407E-01
 0.234480E+01  0.151429E+01  0.259314E-01
 0.234709E+01  0.150418E+01  0.259293E-01
 0.234937E+01  0.149337E+01  0.259826E-01
 0.235166E+01  0.144566E+01  0.258803E-01
 0.235394E+01  0.147545E+01  0.259088E-01
 0.235623E+01  0.147457E+01  0.259178E-01
 0.235852E+01  0.145461E+01  0.259931E-01
 0.236080E+01  0.147158E+01  0.259095E-01
 0.236309E+01  0.148119E+01  0.258067E-01
 0.236537E+01  0.148332E+01  0.258340E-01
 0.236766E+01  0.149706E+01  0.259247E-01
 0.236994E+01  0.151986E+01  0.258888E-01
 0.237223E+01  0.149872E+01  0.260326E-01
 0.237451E+01  0.148858E+01  0.257658E-01
 0.237680E+01  0.143834E+01  0.259537E-01
 0.237909E+01  0.147192E+01  0.259010E-01
 0.238137E+01  0.148527E+01  0.257638E-01
 0.238366E+01  0.148304E+01  0.259473E-01
 0.238594E+01  0.144337E+01  0.257151E-01
 0.238823E+01  0.139984E+01  0.259811E-01
 0.239051E+01  0.138657E+01  0.256666E-01
 0.239280E+01  0.142204E+01  0.258335E-01
 0.239508E+01  0.140781E+01  0.258214E-01
 0.239737E+01  0.138816E+01  0.258591E-01
 0.239965E+01  0.139914E+01  0.259039E-01
 0.240194E+01  0.135104E+01  0.256510E-01
 0.240423E+01  0.136565E+01  0.258909E-01
 0.240651E+01  0.134410E+01  0.257509E-01
 0.240880E+01  0.133989E+01  0.258003E-01
 0.241108E+01  0.137025E+01  0.257566E-01
 0.241337E+01  0.137359E+01  0.257670E-01
 0.241565E+01  0.137523E+01  0.257754E-01
 0.241794E+01  0.141348E+01  0.258501E-01
 0.242022E+01  0.137733E+01  0.256978E-01
 0.242251E+01  0.137522E+01  0.256993E-01
 0.242480E+01  0.138018E+01  0.257714E-01
 0.242708E+01  0.132678E+01  0.257425E-01
 0.242937E+01  0.134262E+01  0.257213E-01
 0.243165E+01  0.136447E+01  0.256203E-01
 0.243394E+01  0.135467E+01  0.257563E-01
 0.243622E+01  0.131473E+01  0.257099E-01
 0.243851E+01  0.129823E+01  0.257675E-01
 0.244079E+01  0.130908E+01  0.255119E-01
 0.244308E+01  0.132288E+01  0.256212E-01
 0.244537E+01  0.132395E+01  0.257812E-01
 0.244765E+01  0.133932E+01  0.256698E-01
 0.244994E+01  0.130830E+01  0.256588E-01
 0.245222E+01  0.128235E+01  0.255107E-01
 0.245451E+01  0.125004E+01  0.257379E-01
 0.245679E+01  0.126510E+01  0.255187E-01
 0.245908E+01  0.124358E+01  0.256795E-01
 0.246136E+01  0.127129E+01  0.254924E-01
 0.246365E+01  0.125331E+01  0.255526E-01
 0.246594E+01  0.129527E+01  0.257704E-01
 0.246822E+01  0.127215E+01  0.253931E-01
 0.247051E+01  0.122409E+01  0.255586E-01
 0.247279E+01  0.121387E+01  0.253667E-01
 0.247508E+01  0.121708E+01  0.256575E-01
 0.247736E+01  0.122193E+01  0.254740E-01
 0.247965E+01  0.123262E+01  0.254085E-01
 0.248193E+01  0.123250E+01  0.254923E-01
 0.248422E+01  0.125104E+01  0.255391E-01
 0.248650E+01  0.123171E+01  0.255275E-01
 0.248879E+01  0.124251E+01  0.254215E-01
 0.249108E+01  0.128244E+01  0.254086E-01
 0.249336E+01  0.129135E+01  0.255041E-01
 0.249565E+01  0.125726E+01  0.254525E-01
 0.249793E+01  0.126050E+01  0.253525E-01
 0.250022E+01  0.128074E+01  0.254144E-01
 0.250250E+01  0.127656E+01  0.253500E-01
 0.250479E+01  0.124452E+01  0.255903E-01
 0.250707E+01  0.124340E+01  0.251577E-01
 0.250936E+01  0.126129E+01  0.252940E-01
 0.251165E+01  0.127065E+01  0.253944E-01
 0.251393E+01  0.123483E+01  0.253580E-01
 0.251622E+01  0.120602E+01  0.253976E-01
 0.251850E+01  0.122236E+01  0.251422E-01
 0.252079E+01  0.119156E+01  0.254134E-01
 0.252307E+01  0.122583E+01  0.252052E-01
 0.252536E+01  0.125586E+01  0.253555E-01
 0.252764E+01  0.121564E+01  0.251563E-01
 0.252993E+01  0.119970E+01  0.251503E-01
 0.253222E+01  0.119444E+01  0.254018E-01
 0.253450E+01  0.122215E+01  0.251209E-01
 0.253679E+01  0.123197E+01  0.252366E-01
 0.253907E+01  0.123606E+01  0.251079E-01
 0.254136E+01  0.120203E+01  0.253060E-01
 0.254364E+01  0.119661E+01  0.252223E-01
 0.254593E+01  0.116727E+01  0.250851E-01
 0.254821E+01  0.120218E+01  0.250916E-01
 0.255050E+01  0.122668E+01  0.250435E-01
 0.255279E+01  0.121871E+01  0.252228E-01
 0.255507E+01  0.119080E+01  0.250326E-01
 0.255736E+01  0.116910E+01  0.250988E-01
 0.255964E+01  0.113648E+01  0.250681E-01
 0.256193E+01  0.118032E+01  0.250122E-01
 0.256421E+01  0.123409E+01  0.249807E-01
 0.256650E+01  0.120096E+01  0.249903E-01
 0.256878E+01  0.115317E+01  0.249613E-01
 0.257107E+01  0.118545E+01  0.250994E-01
 0.257335E+01  0.120703E+01  0.248732E-01
 0.257564E+01  0.121156E+01  0.248963E-01
 0.257793E+01  0.119562E+01  0.248555E-01
 0.258021E+01  0.115851E+01  0.248926E-01
 0.258250E+01  0.116426E+01  0.249592E-01
 0.258478E+01  0.118176E+01  0.247497E-01
 0.258707E+01  0.119507E+01  0.249213E-01
 0.258935E+01  0.118849E+01  0.247268E-01
 0.259164E+01  0.118963E+01  0.249456E-01
 0.259392E+01  0.119927E+01  0.246896E-01
 0.259621E+01  0.118473E+01  0.247467E-01
 0.259850E+01  0.118914E+01  0.249329E-01
 0.260078E+01  0.121631E+01  0.246421E-01
 0.260307E+01  0.121141E+01  0.247865E-01
 0.260535E+01  0.119911E+01  0.245107E-01
 0.260764E+01  0.120879E+01  0.246850E-01
 0.260992E+01  0.119709E+01  0.245778E-01
 0.261221E+01  0.115741E+01  0.244454E-01
 0.261449E+01  0.112974E+01  0.245024E-01
 0.261678E+01  0.113955E+01  0.242962E-01
 0.261907E+01  0.116292E+01  0.244503E-01
 0.262135E+01  0.116648E+01  0.243398E-01
 0.262364E+01  0.118799E+01  0.243776E-01
 0.262592E+01  0.118601E+01  0.244142E-01
 0.262821E+01  0.117081E+01  0.243952E-01
 0.263049E+01  0.117767E+01  0.243730E-01
 0.263278E+01  0.118762E+01  0.243185E-01
 0.263506E+01  0.118924E+01  0.242988E-01
 0.263735E+01  0.115518E+01  0.243639E-01
 0.263964E+01  0.115709E+01  0.243394E-01
 0.264192E+01  0.113214E+01  0.242846E-01
 0.264421E+01  0.114840E+01  0.243372E-01
 0.264649E+01  0.116849E+01  0.242379E-01
 0.264878E+01  0.115521E+01  0.244361E-01
 0.265106E+01  0.113834E+01  0.242054E-01
 0.265335E+01  0.115529E+01  0.243896E-01
 0.265563E+01  0.114898E+01  0.242433E-01
 0.265792E+01  0.116757E+01  0.242527E-01
 0.266021E+01  0.116588E+01  0.243047E-01
 0.266249E+01  0.115026E+01  0.241464E-01
 0.266478E+01  0.117010E+01  0.243719E-01
 0.266706E+01  0.114516E+01  0.241602E-01
 0.266935E+01  0.112650E+01  0.243309E-01
 0.267163E+01  0.115118E+01  0.241296E-01
 0.267392E+01  0.116903E+01  0.243304E-01
 0.267620E+01  0.119158E+01  0.242162E-01
 0.267849E+01  0.116324E+01  0.242815E-01
 0.268077E+01  0.118332E+01  0.242079E-01
 0.268306E+01  0.116122E+01  0.241271E-01
 0.268535E+01  0.112505E+01  0.243412E-01
 0.268763E+01  0.111860E+01  0.241721E-01
 0.268992E+01  0.112633E+01  0.242652E-01
 0.269220E+01  0.112522E+01  0.241101E-01
 0.269449E+01  0.115013E+01  0.241436E-01
 0.269677E+01  0.116335E+01  0.242209E-01
 0.269906E+01  0.115575E+01  0.241957E-01
 0.270134E+01  0.116848E+01  0.241602E-01
 0.270363E+01  0.115852E+01  0.241526E-01
 0.270592E+01  0.115761E+01  0.241999E-01
 0.270820E+01  0.113642E+01  0.241710E-01
 0.271049E+01  0.114943E+01  0.241007E-01
 0.271277E+01  0.116151E+01  0.241478E-01
 0.271506E+01  0.113701E+01  0.242283E-01
 0.271734E+01  0.112583E+01  0.240524E-01
 0.271963E+01  0.115086E+01  0.241996E-01
 0.272191E+01  0.114205E+01  0.240336E-01
 0.272420E+01  0.116919E+01  0.241827E-01
 0.272649E+01  0.117822E+01  0.241871E-01
 0.272877E+01  0.116891E+01  0.240596E-01
 0.273106E+01  0.111583E+01  0.241898E-01
 0.273334E+01  0.112040E+01  0.239188E-01
 0.273563E+01  0.112392E+01  0.242008E-01
 0.273791E+01  0.112919E+01  0.240086E-01
 0.274020E+01  0.113020E+01  0.241375E-01
 0.274248E+01  0.111402E+01  0.241541E-01
 0.274477E+01  0.113023E+01  0.240132E-01
 0.274706E+01  0.112919E+01  0.241902E-01
 0.274934E+01  0.114771E+01  0.239155E-01
 0.275163E+01  0.114159E+01  0.241153E-01
 0.275391E+01  0.116576E+01  0.240423E-01
 0.275620E+01  0.120088E+01  0.241426E-01
 0.275848E+01  0.116705E+01  0.240213E-01
 0.276077E+01  0.113771E+01  0.239788E-01
 0.276305E+01  0.116702E+01  0.240938E-01
 0.276534E+01  0.116693E+01  0.241268E-01
 0.276762E+01  0.115185E+01  0.239939E-01
 0.276991E+01  0.116093E+01  0.240504E-01
 0.277220E+01  0.117448E+01  0.240456E-01
 0.277448E+01  0.117322E+01  0.240029E-01
 0.277677E+01  0.117114E+01  0.239935E-01
 0.277905E+01  0.116407E+01  0.239439E-01
 0.278134E+01  0.118161E+01  0.240659E-01
 0.278362E+01  0.118328E+01  0.239470E-01
 0.278591E+01  0.116659E+01  0.240859E-01
 0.278819E+01  0.114806E+01  0.238363E-01
 0.279048E+01  0.113476E+01  0.239742E-01
 0.279277E+01  0.115534E+01  0.240408E-01
 0.279505E+01  0.114320E+01  0.239814E-01
 0.279734E+01  0.115980E+01  0.240631E-01
 0.279962E+01  0.115633E+01  0.238570E-01
 0.280191E+01  0.114925E+01  0.240674E-01
 0.280419E+01  0.116002E+01  0.238588E-01
 0.280648E+01  0.117254E+01  0.240066E-01
 0.280876E+01  0.114869E+01  0.239514E-01
 0.281105E+01  0.113456E+01  0.239132E-01
 0.281334E+01  0.112627E+01  0.240821E-01
 0.281562E+01  0.111148E+01  0.237607E-01
 0.281791E+01  0.111894E+01  0.239525E-01
 0.282019E+01  0.115417E+01  0.238598E-01
 0.282248E+01  0.119592E+01  0.240027E-01
 0.282476E+01  0.119590E+01  0.239429E-01
 0.282705E+01  0.117660E+01  0.238426E-01
 0.282933E+01  0.118260E+01  0.239195E-01
 0.283162E+01  0.116382E+01  0.238490E-01
 0.283391E+01  0.114672E+01  0.240097E-01
 0.283619E+01  0.115962E+01  0.238947E-01
 0.283848E+01  0.119599E+01  0.239088E-01
 0.284076E+01  0.120629E+01  0.239429E-01
 0.284305E+01  0.117547E+01  0.239051E-01
 0.284533E+01  0.117427E+01  0.238085E-01
 0.284762E+01  0.120546E+01  0.239137E-01
 0.284990E+01  0.121531E+01  0.238643E-01
 0.285219E+01  0.119657E+01  0.239619E-01
 0.285448E+01  0.122314E+01  0.238565E-01
 0.285676E+01  0.124436E+01  0.238615E-01
 0.285905E+01  0.123680E+01  0.239186E-01
 0.286133E+01  0.122920E+01  0.238469E-01
 0.286362E+01  0.117373E+01  0.239954E-01
 0.286590E+01  0.116591E+01  0.237160E-01
 0.286819E+01  0.119714E+01  0.239713E-01
 0.287047E+01  0.124070E+01  0.237983E-01
 0.287276E+01  0.120490E+01  0.239067E-01
 0.287504E+01  0.121238E+01  0.238108E-01
 0.287733E+01  0.121585E+01  0.237788E-01
 0.287962E+01  0.124298E+01  0.239764E-01
 0.288190E+01  0.119442E+01  0.237541E-01
 0.288419E+01  0.118886E+01  0.238807E-01
 0.288647E+01  0.118399E+01  0.237092E-01
 0.288876E+01  0.114983E+01  0.238728E-01
 0.289104E+01  0.111410E+01  0.238443E-01
 0.289333E+01  0.112636E+01  0.238094E-01
 0.289561E+01  0.120654E+01  0.238293E-01
 0.289790E+01  0.119957E+01  0.237595E-01
 0.290019E+01  0.118871E+01  0.238996E-01
 0.290247E+01  0.120357E+01  0.237891E-01
 0.290476E+01  0.122056E+01  0.238259E-01
 0.290704E+01  0.122473E+01  0.238054E-01
 0.290933E+01  0.119543E+01  0.238383E-01
 0.291161E+01  0.116599E+01  0.238064E-01
 0.291390E+01  0.117801E+01  0.237274E-01
 0.291618E+01  0.119853E+01  0.237535E-01
 0.291847E+01  0.118972E+01  0.237892E-01
 0.292076E+01  0.117728E+01  0.237730E-01
 0.292304E+01  0.117854E+01  0.237582E-01
 0.292533E+01  0.119621E+01  0.237724E-01
 0.292761E+01  0.121012E+01  0.238130E-01
 0.292990E+01  0.117970E+01  0.238841E-01
 0.293218E+01  0.119538E+01  0.236494E-01
 0.293447E+01  0.123605E+01  0.239227E-01
 0.293675E+01  0.120709E+01  0.236708E-01
 0.293904E+01  0.120156E+01  0.237976E-01
 0.294133E+01  0.119195E+01  0.238025E-01
 0.294361E+01  0.120964E+01  0.236505E-01
 0.294590E+01  0.119054E+01  0.239067E-01
 0.294818E+01  0.120957E+01  0.236188E-01
 0.295047E+01  0.120947E+01  0.238901E-01
 0.295275E+01  0.119074E+01  0.236237E-01
 0.295504E+01  0.121329E+01  0.238124E-01
 0.295732E+01  0.122090E+01  0.238337E-01
 0.295961E+01  0.125653E+01  0.237102E-01
 0.296189E+01  0.125234E+01  0.237415E-01
 0.296418E+01  0.123215E+01  0.236787E-01
 0.296647E+01  0.123728E+01  0.238836E-01
 0.296875E+01  0.125469E+01  0.237801E-01
 0.297104E+01  0.123001E+01  0.236350E-01
 0.297332E+01  0.121147E+01  0.236864E-01
 0.297561E+01  0.122137E+01  0.237384E-01
 0.297789E+01  0.122032E+01  0.237298E-01
 0.298018E+01  0.120596E+01  0.237995E-01
 0.298246E+01  0.125980E+01  0.237132E-01
 0.298475E+01  0.128549E+01  0.237429E-01
 0.298704E+01  0.126842E+01  0.237233E-01
 0.298932E+01  0.122439E+01  0.236961E-01
 0.299161E+01  0.123712E+01  0.237314E-01
 0.299389E+01  0.123333E+01  0.236945E-01
 0.299618E+01  0.121377E+01  0.238614E-01
 0.299846E+01  0.120568E+01  0.236470E-01
 0.300075E+01  0.121480E+01  0.237415E-01
 0.300303E+01  0.122197E+01  0.236607E-01
 0.300532E+01  0.121305E+01  0.237171E-01
 0.300761E+01  0.120243E+01  0.238088E-01
 0.300989E+01  0.126973E+01  0.236172E-01
 0.301218E+01  0.126596E+01  0.237593E-01
 0.301446E+01  0.129473E+01  0.236110E-01
 0.301675E+01  0.126343E+01  0.237791E-01
 0.301903E+01  0.125420E+01  0.236095E-01
 0.302132E+01  0.124729E+01  0.237928E-01
 0.302360E+01  0.124377E+01  0.237332E-01
 0.302589E+01  0.125770E+01  0.236416E-01
 0.302818E+01  0.125673E+01  0.237534E-01
 0.303046E+01  0.126527E+01  0.235334E-01
 0.303275E+01  0.125896E+01  0.238148E-01
 0.303503E+01  0.124148E+01  0.236826E-01
 0.303732E+01  0.122942E+01  0.237139E-01
 0.303960E+01  0.123284E+01  0.236575E-01
 0.304189E+01  0.122255E+01  0.236555E-01
 0.304417E+01  0.121192E+01  0.237022E-01
 0.304646E+01  0.121870E+01  0.236148E-01
 0.304875E+01  0.125821E+01  0.237384E-01
 0.305103E+01  0.129482E+01  0.237320E-01
 0.305332E+01  0.122073E+01  0.236468E-01
 0.305560E+01  0.120982E+01  0.236432E-01
 0.305789E+01  0.125763E+01  0.236401E-01
 0.306017E+01  0.127234E+01  0.236191E-01
 0.306246E+01  0.128114E+01  0.237984E-01
 0.306474E+01  0.130370E+01  0.236071E-01
 0.306703E+01  0.127050E+01  0.237552E-01
 0.306931E+01  0.124538E+01  0.235159E-01
 0.307160E+01  0.127748E+01  0.236577E-01
 0.307389E+01  0.130245E+01  0.237658E-01
 0.307617E+01  0.130660E+01  0.236312E-01
 0.307846E+01  0.129736E+01  0.237231E-01
 0.308074E+01  0.130534E+01  0.235357E-01
 0.308303E+01  0.127704E+01  0.237273E-01
 0.308531E+01  0.126497E+01  0.235702E-01
 0.308760E+01  0.124122E+01  0.236740E-01
 0.308988E+01  0.127349E+01  0.237079E-01
 0.309217E+01  0.126248E+01  0.236087E-01
 0.309446E+01  0.127226E+01  0.238056E-01
 0.309674E+01  0.126091E+01  0.235519E-01
 0.309903E+01  0.123630E+01  0.236810E-01
 0.310131E+01  0.122391E+01  0.236302E-01
 0.310360E+01  0.127061E+01  0.236893E-01
 0.310588E+01  0.131309E+01  0.236705E-01
 0.310817E+01  0.130925E+01  0.236011E-01
 0.311045E+01  0.130100E+01  0.236699E-01
 0.311274E+01  0.130339E+01  0.236091E-01
 0.311503E+01  0.127682E+01  0.237286E-01
 0.311731E+01  0.126274E+01  0.236221E-01
 0.311960E+01  0.128532E+01  0.236545E-01
 0.312188E+01  0.126581E+01  0.236459E-01
 0.312417E+01  0.128101E+01  0.236482E-01
 0.312645E+01  0.129835E+01  0.235594E-01
 0.312874E+01  0.131339E+01  0.237059E-01
 0.313102E+01  0.124191E+01  0.236283E-01
 0.313331E+01  0.126100E+01  0.236824E-01
 0.313560E+01  0.127728E+01  0.236033E-01
 0.313788E+01  0.128454E+01  0.235893E-01
 0.314017E+01  0.129659E+01  0.236365E-01
 0.314245E+01  0.131685E+01  0.236244E-01
 0.314474E+01  0.131933E+01  0.237560E-01
 0.314702E+01  0.128498E+01  0.235022E-01
 0.314931E+01  0.128474E+01  0.237535E-01
 0.315159E+01  0.129936E+01  0.235829E-01
 0.315388E+01  0.130237E+01  0.237240E-01
 0.315616E+01  0.131657E+01  0.235964E-01
 0.315845E+01  0.132330E+01  0.235086E-01
 0.316074E+01  0.130935E+01  0.237791E-01
 0.316302E+01  0.131877E+01  0.235424E-01
 0.316531E+01  0.129686E+01  0.236825E-01
 0.316759E+01  0.128208E+01  0.235109E-01
 0.316988E+01  0.127416E+01  0.236606E-01
 0.317216E+01  0.130330E+01  0.236776E-01
 0.317445E+01  0.133844E+01  0.235533E-01
 0.317673E+01  0.131250E+01  0.235986E-01
 0.317902E+01  0.130077E+01  0.235620E-01
 0.318131E+01  0.130099E+01  0.236899E-01
 0.318359E+01  0.127399E+01  0.235900E-01
 0.318588E+01  0.128290E+01  0.235889E-01
 0.318816E+01  0.130281E+01  0.236738E-01
 0.319045E+01  0.131940E+01  0.236334E-01
 0.319273E+01  0.133618E+01  0.235674E-01
 0.319502E+01  0.133252E+01  0.236527E-01
 0.319730E+01  0.135146E+01  0.235060E-01
 0.319959E+01  0.135087E+01  0.236735E-01
 0.320188E+01  0.131361E+01  0.236234E-01
 0.320416E+01  0.131008E+01  0.235593E-01
 0.320645E+01  0.131237E+01  0.236964E-01
 0.320873E+01  0.134679E+01  0.235629E-01
 0.321102E+01  0.132911E+01  0.237542E-01
 0.321330E+01  0.130771E+01  0.234132E-01
 0.321559E+01  0.132371E+01  0.236729E-01
 0.321787E+01  0.129851E+01  0.235788E-01
 0.322016E+01  0.132307E+01  0.236213E-01
 0.322245E+01  0.131847E+01  0.237045E-01
 0.322473E+01  0.134512E+01  0.235025E-01
 0.322702E+01  0.136873E+01  0.237200E-01
 0.322930E+01  0.133709E+01  0.235626E-01
 0.323159E+01  0.135112E+01  0.236732E-01
 0.323387E+01  0.134839E+01  0.234823E-01
 0.323616E+01  0.133983E+01  0.236841E-01
 0.323844E+01  0.128869E+01  0.235907E-01
 0.324073E+01  0.131150E+01  0.235752E-01
 0.324301E+01  0.137764E+01  0.235460E-01
 0.324530E+01  0.136528E+01  0.235410E-01
 0.324759E+01  0.135293E+01  0.237281E-01
 0.324987E+01  0.137283E+01  0.236140E-01
 0.325216E+01  0.136706E+01  0.235604E-01
 0.325444E+01  0.138439E+01  0.235951E-01
 0.325673E+01  0.137971E+01  0.236265E-01
 0.325901E+01  0.136672E+01  0.236686E-01
 0.326130E+01  0.139335E+01  0.236674E-01
 0.326358E+01  0.141713E+01  0.235933E-01
 0.326587E+01  0.137029E+01  0.236524E-01
 0.326816E+01  0.135338E+01  0.235867E-01
 0.327044E+01  0.136287E+01  0.235980E-01
 0.327273E+01  0.138596E+01  0.235743E-01
 0.327501E+01  0.141163E+01  0.236052E-01
 0.327730E+01  0.137999E+01  0.238090E-01
 0.327958E+01  0.137848E+01  0.234734E-01
 0.328187E+01  0.136802E+01  0.236667E-01
 0.328415E+01  0.133159E+01  0.234914E-01
 0.328644E+01  0.132158E+01  0.236278E-01
 0.328873E+01  0.135032E+01  0.237159E-01
 0.329101E+01  0.135104E+01  0.234914E-01
 0.329330E+01  0.135116E+01  0.237289E-01
 0.329558E+01  0.134906E+01  0.235152E-01
 0.329787E+01  0.135204E+01  0.237135E-01
 0.330015E+01  0.135757E+01  0.235663E-01
 0.330244E+01  0.139073E+01  0.236502E-01
 0.330472E+01  0.141521E+01  0.236797E-01
 0.330701E+01  0.138739E+01  0.234824E-01
 0.330930E+01  0.136663E+01  0.236361E-01
 0.331158E+01  0.137576E+01  0.234994E-01
 0.331387E+01  0.135769E+01  0.236725E-01
 0.331615E+01  0.135980E+01  0.236112E-01
 0.331844E+01  0.135296E+01  0.236200E-01
 0.332072E+01  0.138412E+01  0.235725E-01
 0.332301E+01  0.140351E+01  0.235887E-01
 0.332529E+01  0.139351E+01  0.235902E-01
 0.332758E+01  0.140086E+01  0.235896E-01
 0.332987E+01  0.138557E+01  0.236227E-01
 0.333215E+01  0.138456E+01  0.236373E-01
 0.333444E+01  0.137563E+01  0.236313E-01
 0.333672E+01  0.139149E+01  0.235895E-01
 0.333901E+01  0.137627E+01  0.235780E-01
 0.334129E+01  0.136602E+01  0.235475E-01
 0.334358E+01  0.137831E+01  0.237234E-01
 0.334586E+01  0.138531E+01  0.235277E-01
 0.334815E+01  0.138978E+01  0.236926E-01
 0.335043E+01  0.140564E+01  0.235292E-01
 0.335272E+01  0.138833E+01  0.235863E-01
 0.335501E+01  0.136262E+01  0.237105E-01
 0.335729E+01  0.136750E+01  0.235378E-01
 0.335958E+01  0.137518E+01  0.236911E-01
 0.336186E+01  0.137594E+01  0.234970E-01
 0.336415E+01  0.138337E+01  0.237404E-01
 0.336643E+01  0.139835E+01  0.235475E-01
 0.336872E+01  0.141058E+01  0.236156E-01
 0.337100E+01  0.142270E+01  0.236745E-01
 0.337329E+01  0.140102E+01  0.235544E-01
 0.337558E+01  0.140316E+01  0.237582E-01
 0.337786E+01  0.140297E+01  0.234564E-01
 0.338015E+01  0.143646E+01  0.236425E-01
 0.338243E+01  0.144954E+01  0.235932E-01
 0.338472E+01  0.145388E+01  0.236527E-01
 0.338700E+01  0.141800E+01  0.236372E-01
 0.338929E+01  0.137806E+01  0.235809E-01
 0.339157E+01  0.138277E+01  0.236714E-01
 0.339386E+01  0.138870E+01  0.235468E-01
 0.339615E+01  0.140837E+01  0.236572E-01
 0.339843E+01  0.144230E+01  0.235966E-01
 0.340072E+01  0.143622E+01  0.235921E-01
 0.340300E+01  0.146626E+01  0.237158E-01
 0.340529E+01  0.145324E+01  0.236723E-01
 0.340757E+01  0.142150E+01  0.235254E-01
 0.340986E+01  0.142600E+01  0.237499E-01
 0.341214E+01  0.141865E+01  0.235496E-01
 0.341443E+01  0.139312E+01  0.237105E-01
 0.341672E+01  0.138711E+01  0.235825E-01
 0.341900E+01  0.137948E+01  0.235702E-01
 0.342129E+01  0.142683E+01  0.237017E-01
 0.342357E+01  0.143958E+01  0.235600E-01
 0.342586E+01  0.140820E+01  0.237516E-01
 0.342814E+01  0.142407E+01  0.234912E-01
 0.343043E+01  0.145228E+01  0.237194E-01
 0.343271E+01  0.145966E+01  0.236285E-01
 0.343500E+01  0.146669E+01  0.236252E-01
 0.343728E+01  0.145944E+01  0.236515E-01
 0.343957E+01  0.144722E+01  0.235014E-01
 0.344186E+01  0.141491E+01  0.237595E-01
 0.344414E+01  0.141910E+01  0.236055E-01
 0.344643E+01  0.141884E+01  0.236444E-01
 0.344871E+01  0.141864E+01  0.236381E-01
 0.345100E+01  0.143577E+01  0.236367E-01
 0.345328E+01  0.144862E+01  0.236813E-01
 0.345557E+01  0.144619E+01  0.236407E-01
 0.345785E+01  0.144166E+01  0.236644E-01
 0.346014E+01  0.141324E+01  0.236599E-01
 0.346243E+01  0.141441E+01  0.237437E-01
 0.346471E+01  0.140324E+01  0.236068E-01
 0.346700E+01  0.142217E+01  0.236410E-01
 0.346928E+01  0.143039E+01  0.236384E-01
 0.347157E+01  0.142674E+01  0.237193E-01
 0.347385E+01  0.141526E+01  0.235876E-01
 0.347614E+01  0.137809E+01  0.236812E-01
 0.347842E+01  0.142312E+01  0.235682E-01
 0.348071E+01  0.142339E+01  0.237014E-01
 0.348300E+01  0.139228E+01  0.236720E-01
 0.348528E+01  0.140515E+01  0.236403E-01
 0.348757E+01  0.141432E+01  0.237492E-01
 0.348985E+01  0.142994E+01  0.236718E-01
 0.349214E+01  0.146706E+01  0.237349E-01
 0.349442E+01  0.147945E+01  0.234447E-01
 0.349671E+01  0.144700E+01  0.237620E-01
 0.349899E+01  0.144784E+01  0.236348E-01
 0.350128E+01  0.143576E+01  0.236968E-01
 0.350357E+01  0.145620E+01  0.237919E-01
 0.350585E+01  0.149930E+01  0.235424E-01
 0.350814E+01  0.147313E+01  0.238369E-01
 0.351042E+01  0.148959E+01  0.235756E-01
 0.351271E+01  0.148980E+01  0.237575E-01
 0.351499E+01  0.144130E+01  0.236476E-01
 0.351728E+01  0.142399E+01  0.237032E-01
 0.351956E+01  0.145353E+01  0.237439E-01
 0.352185E+01  0.145510E+01  0.235533E-01
 0.352414E+01  0.144009E+01  0.237133E-01
 0.352642E+01  0.140441E+01  0.236467E-01
 0.352871E+01  0.140381E+01  0.237537E-01
 0.353099E+01  0.139670E+01  0.237409E-01
 0.353328E+01  0.142236E+01  0.235506E-01
 0.353556E+01  0.143355E+01  0.236623E-01
 0.353785E+01  0.147306E+01  0.237444E-01
 0.354013E+01  0.147525E+01  0.236933E-01
 0.354242E+01  0.145678E+01  0.237924E-01
 0.354470E+01  0.145155E+01  0.236256E-01
 0.354699E+01  0.143137E+01  0.237412E-01
 0.354928E+01  0.142145E+01  0.237109E-01
 0.355156E+01  0.143103E+01  0.236656E-01
 0.355385E+01  0.144959E+01  0.237533E-01
 0.355613E+01  0.145186E+01  0.236861E-01
 0.355842E+01  0.143979E+01  0.238951E-01
 0.356070E+01  0.146997E+01  0.235985E-01
 0.356299E+01  0.144281E+01  0.237452E-01
 0.356527E+01  0.143758E+01  0.236199E-01
 0.356756E+01  0.140468E+01  0.237006E-01
 0.356985E+01  0.141681E+01  0.238623E-01
 0.357213E+01  0.145651E+01  0.236009E-01
 0.357442E+01  0.142842E+01  0.238324E-01
 0.357670E+01  0.143477E+01  0.236398E-01
 0.357899E+01  0.143575E+01  0.238503E-01
 0.358127E+01  0.140558E+01  0.236583E-01
 0.358356E+01  0.140323E+01  0.237577E-01
 0.358584E+01  0.141677E+01  0.238142E-01
 0.358813E+01  0.144503E+01  0.236747E-01
 0.359042E+01  0.144917E+01  0.237884E-01
 0.359270E+01  0.148204E+01  0.236727E-01
 0.359499E+01  0.147500E+01  0.238323E-01
 0.359727E+01  0.148045E+01  0.238044E-01
 0.359956E+01  0.142565E+01  0.237070E-01
 0.360184E+01  0.142269E+01  0.237090E-01
 0.360413E+01  0.143961E+01  0.237612E-01
 0.360641E+01  0.145737E+01  0.237703E-01
 0.360870E+01  0.144431E+01  0.237425E-01
 0.361099E+01  0.145513E+01  0.237173E-01
 0.361327E+01  0.147731E+01  0.238082E-01
 0.361556E+01  0.146424E+01  0.238089E-01
 0.361784E+01  0.143853E+01  0.237910E-01
 0.362013E+01  0.143284E+01  0.237447E-01
 0.362241E+01  0.144212E+01  0.236905E-01
 0.362470E+01  0.142315E+01  0.239161E-01
 0.362698E+01  0.144272E+01  0.237233E-01
 0.362927E+01  0.144930E+01  0.238596E-01
 0.363155E+01  0.147100E+01  0.236972E-01
 0.363384E+01  0.144297E+01  0.237337E-01
 0.363613E+01  0.144102E+01  0.239176E-01
 0.363841E+01  0.144836E+01  0.236552E-01
 0.364070E+01  0.144231E+01  0.238724E-01
 0.364298E+01  0.143447E+01  0.236882E-01
 0.364527E+01  0.145457E+01  0.239411E-01
 0.364755E+01  0.145909E+01  0.237761E-01
 0.364984E+01  0.144552E+01  0.237231E-01
 0.365212E+01  0.145685E+01  0.239065E-01
 0.365441E+01  0.146307E+01  0.237089E-01
 0.365670E+01  0.148749E+01  0.239778E-01
 0.365898E+01  0.145713E+01  0.236662E-01
 0.366127E+01  0.145525E+01  0.238121E-01
 0.366355E+01  0.144277E+01  0.238397E-01
 0.366584E+01  0.145670E+01  0.237792E-01
 0.366812E+01  0.145598E+01  0.238127E-01
 0.367041E+01  0.145753E+01  0.238475E-01
 0.367269E+01  0.146365E+01  0.238774E-01
 0.367498E+01  0.145366E+01  0.238383E-01
 0.367727E+01  0.147813E+01  0.237881E-01
 0.367955E+01  0.148695E+01  0.237770E-01
 0.368184E+01  0.147301E+01  0.238552E-01
 0.368412E+01  0.146285E+01  0.238443E-01
 0.368641E+01  0.145275E+01  0.238782E-01
 0.368869E+01  0.144268E+01  0.237475E-01
 0.369098E+01  0.142938E+01  0.239363E-01
 0.369326E+01  0.145179E+01  0.238279E-01
 0.369555E+01  0.145951E+01  0.238491E-01
 0.369784E+01  0.144470E+01  0.238331E-01
 0.370012E+01  0.143054E+01  0.238638E-01
 0.370241E+01  0.145969E+01  0.239596E-01
 0.370469E+01  0.146141E+01  0.238299E-01
 0.370698E+01  0.145685E+01  0.239127E-01
 0.370926E+01  0.146280E+01  0.237698E-01
 0.371155E+01  0.147204E+01  0.240244E-01
 0.371383E+01  0.147082E+01  0.238894E-01
 0.371612E+01  0.144808E+01  0.238362E-01
 0.371841E+01  0.144140E+01  0.239315E-01
 0.372069E+01  0.144721E+01  0.237654E-01
 0.372298E+01  0.146732E+01  0.240240E-01
 0.372526E+01  0.145050E+01  0.238306E-01
 0.372755E+01  0.140478E+01  0.239715E-01
 0.372983E+01  0.140513E+01  0.238785E-01
 0.373212E+01  0.143202E+01  0.238951E-01
 0.373440E+01  0.146687E+01  0.239090E-01
 0.373669E+01  0.144906E+01  0.239005E-01
 0.373897E+01  0.145623E+01  0.239247E-01
 0.374126E+01  0.146440E+01  0.239530E-01
 0.374355E+01  0.147442E+01  0.239548E-01
 0.374583E+01  0.146504E+01  0.238299E-01
 0.374812E+01  0.141270E+01  0.239386E-01
 0.375040E+01  0.136307E+01  0.238989E-01
 0.375269E+01  0.139277E+01  0.240375E-01
 0.375497E+01  0.144105E+01  0.238315E-01
 0.375726E+01  0.146793E+01  0.240186E-01
 0.375954E+01  0.147511E+01  0.239128E-01
 0.376183E+01  0.144891E+01  0.239763E-01
 0.376412E+01  0.144656E+01  0.240340E-01
 0.376640E+01  0.143724E+01  0.238680E-01
 0.376869E+01  0.145166E+01  0.240529E-01
 0.377097E+01  0.145916E+01  0.239152E-01
 0.377326E+01  0.148054E+01  0.239755E-01
 0.377554E+01  0.147299E+01  0.238748E-01
 0.377783E+01  0.146773E+01  0.240204E-01
 0.378011E+01  0.145236E+01  0.240319E-01
 0.378240E+01  0.143720E+01  0.240194E-01
 0.378469E+01  0.147294E+01  0.239986E-01
 0.378697E+01  0.148071E+01  0.239152E-01
 0.378926E+01  0.148894E+01  0.240410E-01
 0.379154E+01  0.146860E+01  0.239655E-01
 0.379383E+01  0.148461E+01  0.240655E-01
 0.379611E+01  0.148005E+01  0.239452E-01
 0.379840E+01  0.146538E+01  0.241132E-01
 0.380068E+01  0.145789E+01  0.240410E-01
 0.380297E+01  0.145763E+01  0.239559E-01
 0.380526E+01  0.147066E+01  0.240740E-01
 0.380754E+01  0.149531E+01  0.240410E-01
 0.380983E+01  0.147627E+01  0.241263E-01
 0.381211E+01  0.145005E+01  0.240203E-01
 0.381440E+01  0.143767E+01  0.240226E-01
 0.381668E+01  0.144146E+01  0.239950E-01
 0.381897E+01  0.142536E+01  0.241353E-01
 0.382125E+01  0.142498E+01  0.240325E-01
 0.382354E+01  0.145916E+01  0.240909E-01
 0.382582E+01  0.148811E+01  0.240242E-01
 0.382811E+01  0.146541E+01  0.240411E-01
 0.383040E+01  0.145661E+01  0.241027E-01
 0.383268E+01  0.143814E+01  0.240166E-01
 0.383497E+01  0.141775E+01  0.241285E-01
 0.383725E+01  0.142518E+01  0.240764E-01
 0.383954E+01  0.144375E+01  0.242286E-01
 0.384182E+01  0.145930E+01  0.240692E-01
 0.384411E+01  0.146235E+01  0.241174E-01
 0.384639E+01  0.144654E+01  0.240810E-01
 0.384868E+01  0.142839E+01  0.241314E-01
 0.385097E+01  0.145965E+01  0.242081E-01
 0.385325E+01  0.144862E+01  0.240505E-01
 0.385554E+01  0.141479E+01  0.242079E-01
 0.385782E+01  0.143048E+01  0.240915E-01
 0.386011E+01  0.143360E+01  0.242139E-01
 0.386239E+01  0.143320E+01  0.240307E-01
 0.386468E+01  0.143063E+01  0.241847E-01
 0.386696E+01  0.145747E+01  0.241653E-01
 0.386925E+01  0.147265E+01  0.241542E-01
 0.387154E+01  0.147226E+01  0.241893E-01
 0.387382E+01  0.148008E+01  0.241349E-01
 0.387611E+01  0.147004E+01  0.242745E-01
 0.387839E+01  0.146689E+01  0.242127E-01
 0.388068E+01  0.146726E+01  0.242088E-01
 0.388296E+01  0.146725E+01  0.241266E-01
 0.388525E+01  0.147164E+01  0.242928E-01
 0.388753E+01  0.144994E+01  0.241698E-01
 0.388982E+01  0.144726E+01  0.241688E-01
 0.389211E+01  0.142572E+01  0.241863E-01
 0.389439E+01  0.145228E+01  0.241692E-01
 0.389668E+01  0.144389E+01  0.243705E-01
 0.389896E+01  0.149024E+01  0.242093E-01
 0.390125E+01  0.153597E+01  0.242250E-01
 0.390353E+01  0.151402E+01  0.241651E-01
 0.390582E+01  0.147976E+01  0.243062E-01
 0.390810E+01  0.143205E+01  0.242387E-01
 0.391039E+01  0.142587E+01  0.242414E-01
 0.391267E+01  0.145509E+01  0.242823E-01
 0.391496E+01  0.144090E+01  0.242250E-01
 0.391725E+01  0.143669E+01  0.243307E-01
 0.391953E+01  0.145306E+01  0.241768E-01
 0.392182E+01  0.144243E+01  0.243126E-01
 0.392410E+01  0.145438E+01  0.242931E-01
 0.392639E+01  0.147396E+01  0.244043E-01
 0.392867E+01  0.145263E+01  0.242238E-01
 0.393096E+01  0.142669E+01  0.243533E-01
 0.393324E+01  0.143983E+01  0.242707E-01
 0.393553E+01  0.145453E+01  0.243322E-01
 0.393782E+01  0.146687E+01  0.243658E-01
 0.394010E+01  0.144602E+01  0.242123E-01
 0.394239E+01  0.144904E+01  0.243994E-01
 0.394467E+01  0.147660E+01  0.242738E-01
 0.394696E+01  0.145899E+01  0.244559E-01
 0.394924E+01  0.147740E+01  0.242564E-01
 0.395153E+01  0.145365E+01  0.244065E-01
 0.395381E+01  0.144596E+01  0.244153E-01
 0.395610E+01  0.146068E+01  0.243307E-01
 0.395839E+01  0.144317E+01  0.243575E-01
 0.396067E+01  0.145189E+01  0.242968E-01
 0.396296E+01  0.147258E+01  0.244203E-01
 0.396524E+01  0.147340E+01  0.244059E-01
 0.396753E+01  0.148984E+01  0.244784E-01
 0.396981E+01  0.147188E+01  0.242793E-01
 0.397210E+01  0.144139E+01  0.244796E-01
 0.397438E+01  0.144758E+01  0.243464E-01
 0.397667E+01  0.144068E+01  0.243908E-01
 0.397896E+01  0.141761E+01  0.244302E-01
 0.398124E+01  0.146039E+01  0.243784E-01
 0.398353E+01  0.149475E+01  0.245941E-01
 0.398581E+01  0.144216E+01  0.243945E-01
 0.398810E+01  0.143891E+01  0.244843E-01
 0.399038E+01  0.145375E+01  0.243798E-01
 0.399267E+01  0.147839E+01  0.245498E-01
 0.399495E+01  0.146176E+01  0.245350E-01
 0.399724E+01  0.141475E+01  0.244084E-01
 0.399953E+01  0.141485E+01  0.245177E-01
 0.400181E+01  0.142169E+01  0.244486E-01
 0.400410E+01  0.142350E+01  0.246049E-01
 0.400638E+01  0.142951E+01  0.245010E-01
 0.400867E+01  0.143793E+01  0.245640E-01
 0.401095E+01  0.142861E+01  0.244776E-01
 0.401324E+01  0.141848E+01  0.245624E-01
 0.401552E+01  0.145247E+01  0.244269E-01
 0.401781E+01  0.144988E+01  0.245797E-01
 0.402009E+01  0.143774E+01  0.245430E-01
 0.402238E+01  0.144848E+01  0.245263E-01
 0.402467E+01  0.145739E+01  0.246458E-01
 0.402695E+01  0.143540E+01  0.244281E-01
 0.402924E+01  0.138152E+01  0.245942E-01
 0.403152E+01  0.135717E+01  0.244894E-01
 0.403381E+01  0.138398E+01  0.246716E-01
 0.403609E+01  0.143831E+01  0.245424E-01
 0.403838E+01  0.144530E+01  0.246594E-01
 0.404066E+01  0.143908E+01  0.246024E-01
 0.404295E+01  0.139442E+01  0.246069E-01
 0.404524E+01  0.140007E+01  0.246288E-01
 0.404752E+01  0.141045E+01  0.245114E-01
 0.404981E+01  0.142461E+01  0.247040E-01
 0.405209E+01  0.142303E+01  0.246524E-01
 0.405438E+01  0.140138E+01  0.246584E-01
 0.405666E+01  0.139007E+01  0.245015E-01
 0.405895E+01  0.142827E+01  0.247457E-01
 0.406123E+01  0.147283E+01  0.247312E-01
 0.406352E+01  0.142716E+01  0.247155E-01
 0.406581E+01  0.140796E+01  0.246552E-01
 0.406809E+01  0.143182E+01  0.246024E-01
 0.407038E+01  0.143724E+01  0.247452E-01
 0.407266E+01  0.146956E+01  0.246402E-01
 0.407495E+01  0.146370E+01  0.246966E-01
 0.407723E+01  0.142971E+01  0.246667E-01
 0.407952E+01  0.144570E+01  0.248277E-01
 0.408180E+01  0.142447E+01  0.247308E-01
 0.408409E+01  0.141846E+01  0.246305E-01
 0.408638E+01  0.143417E+01  0.247691E-01
 0.408866E+01  0.141646E+01  0.247050E-01
 0.409095E+01  0.137966E+01  0.248614E-01
 0.409323E+01  0.137690E+01  0.247557E-01
 0.409552E+01  0.137102E+01  0.247399E-01
 0.409780E+01  0.139242E+01  0.246975E-01
 0.410009E+01  0.141282E+01  0.248474E-01
 0.410237E+01  0.143580E+01  0.247864E-01
 0.410466E+01  0.142107E+01  0.248125E-01
 0.410694E+01  0.141041E+01  0.247820E-01
 0.410923E+01  0.142825E+01  0.248637E-01
 0.411152E+01  0.143700E+01  0.248709E-01
 0.411380E+01  0.141700E+01  0.247395E-01
 0.411609E+01  0.141254E+01  0.248879E-01
 0.411837E+01  0.138141E+01  0.248167E-01
 0.412066E+01  0.138399E+01  0.250036E-01
 0.412294E+01  0.140302E+01  0.248025E-01
 0.412523E+01  0.141711E+01  0.248785E-01
 0.412751E+01  0.141215E+01  0.248603E-01
 0.412980E+01  0.144913E+01  0.248922E-01
 0.413209E+01  0.143963E+01  0.249932E-01
 0.413437E+01  0.140281E+01  0.248268E-01
 0.413666E+01  0.141739E+01  0.249644E-01
 0.413894E+01  0.141976E+01  0.249205E-01
 0.414123E+01  0.139846E+01  0.249183E-01
 0.414351E+01  0.143626E+01  0.248469E-01
 0.414580E+01  0.145582E+01  0.250314E-01
 0.414808E+01  0.144652E+01  0.249895E-01
 0.415037E+01  0.145819E+01  0.250583E-01
 0.415266E+01  0.147421E+01  0.249921E-01
 0.415494E+01  0.146647E+01  0.249487E-01
 0.415723E+01  0.144481E+01  0.251512E-01
 0.415951E+01  0.143601E+01  0.250090E-01
 0.416180E+01  0.140117E+01  0.250717E-01
 0.416408E+01  0.141884E+01  0.249563E-01
 0.416637E+01  0.143724E+01  0.251156E-01
 0.416865E+01  0.144401E+01  0.250746E-01
 0.417094E+01  0.140137E+01  0.249859E-01
 0.417323E+01  0.136000E+01  0.251456E-01
 0.417551E+01  0.141261E+01  0.250640E-01
 0.417780E+01  0.143223E+01  0.251667E-01
 0.418008E+01  0.141299E+01  0.250777E-01
 0.418237E+01  0.139459E+01  0.250088E-01
 0.418465E+01  0.137829E+01  0.250612E-01
 0.418694E+01  0.138629E+01  0.251891E-01
 0.418922E+01  0.138572E+01  0.251484E-01
 0.419151E+01  0.139613E+01  0.251066E-01
 0.419380E+01  0.138011E+01  0.251617E-01
 0.419608E+01  0.138021E+01  0.251049E-01
 0.419837E+01  0.136967E+01  0.252716E-01
 0.420065E+01  0.139531E+01  0.250873E-01
 0.420294E+01  0.137168E+01  0.252822E-01
 0.420522E+01  0.136302E+01  0.251667E-01
 0.420751E+01  0.135506E+01  0.253319E-01
 0.420979E+01  0.135764E+01  0.251385E-01
 0.421208E+01  0.138963E+01  0.252319E-01
 0.421436E+01  0.143279E+01  0.252985E-01
 0.421665E+01  0.143925E+01  0.252595E-01
 0.421894E+01  0.139901E+01  0.253135E-01
 0.422122E+01  0.136532E+01  0.251655E-01
 0.422351E+01  0.136666E+01  0.252946E-01
 0.422579E+01  0.133703E+01  0.252779E-01
 0.422808E+01  0.136645E+01  0.254158E-01
 0.423036E+01  0.137344E+01  0.251643E-01
 0.423265E+01  0.140999E+01  0.253906E-01
 0.423493E+01  0.143629E+01  0.253121E-01
 0.423722E+01  0.141230E+01  0.253318E-01
 0.423951E+01  0.142384E+01  0.253573E-01
 0.424179E+01  0.141450E+01  0.252602E-01
 0.424408E+01  0.134405E+01  0.254798E-01
 0.424636E+01  0.132100E+01  0.253951E-01
 0.424865E+01  0.132720E+01  0.254591E-01
 0.425093E+01  0.137018E+01  0.253037E-01
 0.425322E+01  0.141608E+01  0.254290E-01
 0.425550E+01  0.139684E+01  0.254365E-01
 0.425779E+01  0.141523E+01  0.254003E-01
 0.426008E+01  0.140154E+01  0.254853E-01
 0.426236E+01  0.137455E+01  0.254410E-01
 0.426465E+01  0.139474E+01  0.256061E-01
 0.426693E+01  0.138223E+01  0.254478E-01
 0.426922E+01  0.135298E+01  0.254412E-01
 0.427150E+01  0.135082E+01  0.253734E-01
 0.427379E+01  0.134520E+01  0.256176E-01
 0.427607E+01  0.135388E+01  0.255181E-01
 0.427836E+01  0.136576E+01  0.254949E-01
 0.428065E+01  0.134664E+01  0.255596E-01
 0.428293E+01  0.137315E+01  0.255135E-01
 0.428522E+01  0.142311E+01  0.256973E-01
 0.428750E+01  0.141652E+01  0.255633E-01
 0.428979E+01  0.135903E+01  0.256325E-01
 0.429207E+01  0.133014E+01  0.255750E-01
 0.429436E+01  0.135893E+01  0.256772E-01
 0.429664E+01  0.141051E+01  0.255577E-01
 0.429893E+01  0.142380E+01  0.256621E-01
 0.430121E+01  0.139564E+01  0.256113E-01
 0.430350E+01  0.135881E+01  0.256749E-01
 0.430579E+01  0.135019E+01  0.257921E-01
 0.430807E+01  0.136135E+01  0.254998E-01
 0.431036E+01  0.138940E+01  0.257263E-01
 0.431264E+01  0.141786E+01  0.256465E-01
 0.431493E+01  0.139539E+01  0.258296E-01
 0.431721E+01  0.139158E+01  0.256664E-01
 0.431950E+01  0.137032E+01  0.257873E-01
 0.432178E+01  0.137399E+01  0.257624E-01
 0.432407E+01  0.137339E+01  0.256792E-01
 0.432636E+01  0.135129E+01  0.257512E-01
 0.432864E+01  0.134622E+01  0.257024E-01
 0.433093E+01  0.137523E+01  0.258953E-01
 0.433321E+01  0.138123E+01  0.258217E-01
 0.433550E+01  0.137955E+01  0.258776E-01
 0.433778E+01  0.137906E+01  0.257186E-01
 0.434007E+01  0.137986E+01  0.259395E-01
 0.434235E+01  0.141753E+01  0.259060E-01
 0.434464E+01  0.139062E+01  0.258706E-01
 0.434693E+01  0.137748E+01  0.259022E-01
 0.434921E+01  0.141597E+01  0.258592E-01
 0.435150E+01  0.136944E+01  0.260241E-01
 0.435378E+01  0.135121E+01  0.259672E-01
 0.435607E+01  0.135168E+01  0.259701E-01
 0.435835E+01  0.135280E+01  0.259644E-01
 0.436064E+01  0.138794E+01  0.261312E-01
 0.436292E+01  0.139038E+01  0.260873E-01
 0.436521E+01  0.139695E+01  0.258593E-01
 0.436750E+01  0.137128E+01  0.260222E-01
 0.436978E+01  0.134997E+01  0.260147E-01
 0.437207E+01  0.135918E+01  0.261941E-01
 0.437435E+01  0.134850E+01  0.260319E-01
 0.437664E+01  0.136692E+01  0.261315E-01
 0.437892E+01  0.135736E+01  0.260582E-01
 0.438121E+01  0.134041E+01  0.262088E-01
 0.438349E+01  0.134179E+01  0.260907E-01
 0.438578E+01  0.132885E+01  0.260480E-01
 0.438807E+01  0.135357E+01  0.262998E-01
 0.439035E+01  0.132193E+01  0.261530E-01
 0.439264E+01  0.129653E+01  0.262611E-01
 0.439492E+01  0.133656E+01  0.260743E-01
 0.439721E+01  0.133048E+01  0.262445E-01
 0.439949E+01  0.131103E+01  0.262555E-01
 0.440178E+01  0.131778E+01  0.263435E-01
 0.440406E+01  0.133244E+01  0.261432E-01
 0.440635E+01  0.129299E+01  0.262514E-01
 0.440863E+01  0.129447E+01  0.262244E-01
 0.441092E+01  0.131863E+01  0.263338E-01
 0.441321E+01  0.133725E+01  0.263725E-01
 0.441549E+01  0.134169E+01  0.263009E-01
 0.441778E+01  0.135733E+01  0.265281E-01
 0.442006E+01  0.137177E+01  0.263302E-01
 0.442235E+01  0.136722E+01  0.264222E-01
 0.442463E+01  0.131805E+01  0.263033E-01
 0.442692E+01  0.128167E+01  0.264784E-01
 0.442920E+01  0.133731E+01  0.265123E-01
 0.443149E+01  0.133326E+01  0.264785E-01
 0.443378E+01  0.134317E+01  0.264715E-01
 0.443606E+01  0.130382E+01  0.264250E-01
 0.443835E+01  0.128871E+01  0.265038E-01
 0.444063E+01  0.134344E+01  0.265365E-01
 0.444292E+01  0.136451E+01  0.265695E-01
 0.444520E+01  0.136062E+01  0.265118E-01
 0.444749E+01  0.134002E+01  0.267118E-01
 0.444977E+01  0.132098E+01  0.265575E-01
 0.445206E+01  0.133231E+01  0.265596E-01
 0.445435E+01  0.132138E+01  0.267221E-01
 0.445663E+01  0.133956E+01  0.266291E-01
 0.445892E+01  0.133539E+01  0.268273E-01
 0.446120E+01  0.133233E+01  0.266206E-01
 0.446349E+01  0.133025E+01  0.266539E-01
 0.446577E+01  0.134530E+01  0.266579E-01
 0.446806E+01  0.133421E+01  0.268590E-01
 0.447034E+01  0.133077E+01  0.268171E-01
 0.447263E+01  0.133159E+01  0.266778E-01
 0.447492E+01  0.130605E+01  0.269001E-01
 0.447720E+01  0.126562E+01  0.267588E-01
 0.447949E+01  0.127441E+01  0.268832E-01
 0.448177E+01  0.130234E+01  0.267227E-01
 0.448406E+01  0.132262E+01  0.269660E-01
 0.448634E+01  0.132467E+01  0.269290E-01
 0.448863E+01  0.133624E+01  0.270975E-01
 0.449091E+01  0.132649E+01  0.268265E-01
 0.449320E+01  0.131099E+01  0.269689E-01
 0.449548E+01  0.130159E+01  0.269586E-01
 0.449777E+01  0.125411E+01  0.269703E-01
 0.450006E+01  0.126093E+01  0.271253E-01
 0.450234E+01  0.128197E+01  0.269512E-01
 0.450463E+01  0.128196E+01  0.271343E-01
 0.450691E+01  0.127535E+01  0.270219E-01
 0.450920E+01  0.127282E+01  0.272042E-01
 0.451148E+01  0.127448E+01  0.269722E-01
 0.451377E+01  0.129152E+01  0.271669E-01
 0.451605E+01  0.129349E+01  0.272079E-01
 0.451834E+01  0.133078E+01  0.272807E-01
 0.452063E+01  0.133642E+01  0.271221E-01
 0.452291E+01  0.133250E+01  0.271577E-01
 0.452520E+01  0.131858E+01  0.274007E-01
 0.452748E+01  0.129763E+01  0.272773E-01
 0.452977E+01  0.130051E+01  0.273405E-01
 0.453205E+01  0.128116E+01  0.272125E-01
 0.453434E+01  0.127715E+01  0.273870E-01
 0.453662E+01  0.129238E+01  0.274059E-01
 0.453891E+01  0.129870E+01  0.273761E-01
 0.454120E+01  0.132199E+01  0.274691E-01
 0.454348E+01  0.132064E+01  0.274117E-01
 0.454577E+01  0.128225E+01  0.275938E-01
 0.454805E+01  0.129020E+01  0.274590E-01
 0.455034E+01  0.129017E+01  0.274371E-01
 0.455262E+01  0.126856E+01  0.273851E-01
 0.455491E+01  0.127390E+01  0.276671E-01
 0.455719E+01  0.127809E+01  0.275849E-01
 0.455948E+01  0.124324E+01  0.274993E-01
 0.456177E+01  0.123814E+01  0.275866E-01
 0.456405E+01  0.126932E+01  0.276140E-01
 0.456634E+01  0.123886E+01  0.278030E-01
 0.456862E+01  0.125418E+01  0.275474E-01
 0.457091E+01  0.123902E+01  0.277558E-01
 0.457319E+01  0.126414E+01  0.277282E-01
 0.457548E+01  0.128660E+01  0.278200E-01
 0.457776E+01  0.127691E+01  0.276380E-01
 0.458005E+01  0.124030E+01  0.278416E-01
 0.458233E+01  0.124487E+01  0.278953E-01
 0.458462E+01  0.127364E+01  0.279150E-01
 0.458691E+01  0.126168E+01  0.279054E-01
 0.458919E+01  0.122108E+01  0.278046E-01
 0.459148E+01  0.123475E+01  0.279280E-01
 0.459376E+01  0.125704E+01  0.279111E-01
 0.459605E+01  0.123740E+01  0.281297E-01
 0.459833E+01  0.123692E+01  0.279335E-01
 0.460062E+01  0.125530E+01  0.281195E-01
 0.460290E+01  0.124371E+01  0.280505E-01
 0.460519E+01  0.125482E+01  0.280161E-01
 0.460748E+01  0.127586E+01  0.282176E-01
 0.460976E+01  0.126493E+01  0.280803E-01
 0.461205E+01  0.122821E+01  0.282831E-01
 0.461433E+01  0.123930E+01  0.282235E-01
 0.461662E+01  0.123003E+01  0.283503E-01
 0.461890E+01  0.120724E+01  0.281899E-01
 0.462119E+01  0.125180E+01  0.283300E-01
 0.462347E+01  0.122516E+01  0.282432E-01
 0.462576E+01  0.125764E+01  0.282564E-01
 0.462805E+01  0.129070E+01  0.284188E-01
 0.463033E+01  0.126908E+01  0.283783E-01
 0.463262E+01  0.126101E+01  0.284578E-01
 0.463490E+01  0.128390E+01  0.284096E-01
 0.463719E+01  0.129227E+01  0.286133E-01
 0.463947E+01  0.130973E+01  0.285180E-01
 0.464176E+01  0.131405E+01  0.286818E-01
 0.464404E+01  0.131563E+01  0.286134E-01
 0.464633E+01  0.128229E+01  0.285273E-01
 0.464862E+01  0.128580E+01  0.287223E-01
 0.465090E+01  0.128307E+01  0.286315E-01
 0.465319E+01  0.124810E+01  0.288269E-01
 0.465547E+01  0.122018E+01  0.287749E-01
 0.465776E+01  0.124169E+01  0.288705E-01
 0.466004E+01  0.126355E+01  0.287702E-01
 0.466233E+01  0.126724E+01  0.288968E-01
 0.466461E+01  0.125928E+01  0.289029E-01
 0.466690E+01  0.125502E+01  0.289124E-01
 0.466919E+01  0.125139E+01  0.290398E-01
 0.467147E+01  0.123337E+01  0.289806E-01
 0.467376E+01  0.120048E+01  0.291620E-01
 0.467604E+01  0.123558E+01  0.289566E-01
 0.467833E+01  0.126239E+01  0.292011E-01
 0.468061E+01  0.126469E+01  0.290907E-01
 0.468290E+01  0.126361E+01  0.292883E-01
 0.468518E+01  0.124894E+01  0.292219E-01
 0.468747E+01  0.122193E+01  0.292759E-01
 0.468975E+01  0.122549E+01  0.292532E-01
 0.469204E+01  0.125327E+01  0.292552E-01
 0.469433E+01  0.125864E+01  0.294838E-01
 0.469661E+01  0.126195E+01  0.293562E-01
 0.469890E+01  0.121824E+01  0.294079E-01
 0.470118E+01  0.121142E+01  0.293845E-01
 0.470347E+01  0.118543E+01  0.295465E-01
 0.470575E+01  0.119824E+01  0.294948E-01
 0.470804E+01  0.121741E+01  0.296911E-01
 0.471032E+01  0.123456E+01  0.296432E-01
 0.471261E+01  0.125392E+01  0.296983E-01
 0.471490E+01  0.126764E+01  0.298305E-01
 0.471718E+01  0.126370E+01  0.296264E-01
 0.471947E+01  0.127284E+01  0.298690E-01
 0.472175E+01  0.127542E+01  0.297717E-01
 0.472404E+01  0.129167E+01  0.299924E-01
 0.472632E+01  0.123220E+01  0.299521E-01
 0.472861E+01  0.124782E+01  0.301091E-01
 0.473089E+01  0.122560E+01  0.300318E-01
 0.473318E+01  0.123398E+01  0.300049E-01
 0.473547E+01  0.120998E+01  0.301505E-01
 0.473775E+01  0.122581E+01  0.300899E-01
 0.474004E+01  0.127392E+01  0.302530E-01
 0.474232E+01  0.128088E+01  0.302763E-01
 0.474461E+01  0.126870E+01  0.304100E-01
 0.474689E+01  0.123350E+01  0.302394E-01
 0.474918E+01  0.122479E+01  0.304433E-01
 0.475146E+01  0.124896E+01  0.304348E-01
 0.475375E+01  0.126764E+01  0.304599E-01
 0.475604E+01  0.124226E+01  0.306155E-01
 0.475832E+01  0.120955E+01  0.304846E-01
 0.476061E+01  0.122677E+01  0.306173E-01
 0.476289E+01  0.124373E+01  0.305885E-01
 0.476518E+01  0.123351E+01  0.308349E-01
 0.476746E+01  0.124763E+01  0.307737E-01
 0.476975E+01  0.120675E+01  0.309884E-01
 0.477203E+01  0.123346E+01  0.307729E-01
 0.477432E+01  0.121463E+01  0.308490E-01
 0.477660E+01  0.119285E+01  0.309388E-01
 0.477889E+01  0.123189E+01  0.310295E-01
 0.478118E+01  0.124112E+01  0.311618E-01
 0.478346E+01  0.122826E+01  0.310646E-01
 0.478575E+01  0.119538E+01  0.311951E-01
 0.478803E+01  0.119023E+01  0.310653E-01
 0.479032E+01  0.121192E+01  0.312866E-01
 0.479260E+01  0.122426E+01  0.312194E-01
 0.479489E+01  0.116243E+01  0.315054E-01
 0.479717E+01  0.115030E+01  0.314506E-01
 0.479946E+01  0.117800E+01  0.315336E-01
 0.480175E+01  0.119447E+01  0.316111E-01
 0.480403E+01  0.123873E+01  0.315895E-01
 0.480632E+01  0.122495E+01  0.317783E-01
 0.480860E+01  0.124887E+01  0.317542E-01
 0.481089E+01  0.123908E+01  0.318896E-01
 0.481317E+01  0.122290E+01  0.317820E-01
 0.481546E+01  0.125011E+01  0.319095E-01
 0.481774E+01  0.122803E+01  0.319779E-01
 0.482003E+01  0.118284E+01  0.320481E-01
 0.482232E+01  0.121527E+01  0.322355E-01
 0.482460E+01  0.124836E+01  0.322311E-01
 0.482689E+01  0.121977E+01  0.324155E-01
 0.482917E+01  0.120991E+01  0.321703E-01
 0.483146E+01  0.120057E+01  0.323350E-01
 0.483374E+01  0.117370E+01  0.323593E-01
 0.483603E+01  0.117201E+01  0.326067E-01
 0.483831E+01  0.117018E+01  0.325722E-01
 0.484060E+01  0.119679E+01  0.326800E-01
 0.484289E+01  0.118873E+01  0.327990E-01
 0.484517E+01  0.119254E+01  0.326849E-01
 0.484746E+01  0.120274E+01  0.328505E-01
 0.484974E+01  0.123946E+01  0.329015E-01
 0.485203E+01  0.123942E+01  0.330771E-01
 0.485431E+01  0.122577E+01  0.330068E-01
 0.485660E+01  0.119023E+01  0.332561E-01
 0.485888E+01  0.120201E+01  0.332883E-01
 0.486117E+01  0.122828E+01  0.334240E-01
 0.486346E+01  0.123403E+01  0.335089E-01
 0.486574E+01  0.123466E+01  0.334071E-01
 0.486803E+01  0.118805E+01  0.336657E-01
 0.487031E+01  0.116978E+01  0.336529E-01
 0.487260E+01  0.117627E+01  0.338482E-01
 0.487488E+01  0.121042E+01  0.337596E-01
 0.487717E+01  0.120364E+01  0.339838E-01
 0.487945E+01  0.120726E+01  0.338869E-01
 0.488174E+01  0.120698E+01  0.341925E-01
 0.488402E+01  0.120789E+01  0.341738E-01
 0.488631E+01  0.121064E+01  0.342457E-01
 0.488860E+01  0.119702E+01  0.344582E-01
 0.489088E+01  0.118017E+01  0.344711E-01
 0.489317E+01  0.121867E+01  0.347043E-01
 0.489545E+01  0.116049E+01  0.345879E-01
 0.489774E+01  0.113054E+01  0.348745E-01
 0.490002E+01  0.116195E+01  0.347905E-01
 0.490231E+01  0.114697E+01  0.349298E-01
 0.490459E+01  0.112498E+01  0.349413E-01
 0.490688E+01  0.115691E+01  0.350967E-01
 0.490917E+01  0.117561E+01  0.353644E-01
 0.491145E+01  0.115896E+01  0.353230E-01
 0.491374E+01  0.113991E+01  0.356957E-01
 0.491602E+01  0.115446E+01  0.355789E-01
 0.491831E+01  0.115659E+01  0.358682E-01
 0.492059E+01  0.117736E+01  0.357563E-01
 0.492288E+01  0.114973E+01  0.359426E-01
 0.492516E+01  0.110603E+01  0.360254E-01
 0.492745E+01  0.113644E+01  0.361320E-01
 0.492974E+01  0.114596E+01  0.364372E-01
 0.493202E+01  0.115380E+01  0.364696E-01
 0.493431E+01  0.111494E+01  0.367123E-01
 0.493659E+01  0.106608E+01  0.366774E-01
 0.493888E+01  0.113004E+01  0.368588E-01
 0.494116E+01  0.116562E+01  0.368365E-01
 0.494345E+01  0.114908E+01  0.372437E-01
 0.494573E+01  0.113942E+01  0.372086E-01
 0.494802E+01  0.115815E+01  0.373964E-01
 0.495031E+01  0.114445E+01  0.376595E-01
 0.495259E+01  0.116365E+01  0.376414E-01
 0.495488E+01  0.114822E+01  0.380137E-01
 0.495716E+01  0.119313E+01  0.380275E-01
 0.495945E+01  0.122438E+01  0.383003E-01
 0.496173E+01  0.118821E+01  0.382574E-01
 0.496402E+01  0.120508E+01  0.386685E-01
 0.496630E+01  0.122014E+01  0.386791E-01
 0.496859E+01  0.119742E+01  0.389269E-01
 0.497087E+01  0.111851E+01  0.390203E-01
 0.497316E+01  0.109352E+01  0.392174E-01
 0.497545E+01  0.116668E+01  0.396110E-01
 0.497773E+01  0.124028E+01  0.395670E-01
 0.498002E+01  0.120749E+01  0.399223E-01
 0.498230E+01  0.120965E+01  0.399684E-01
 0.498459E+01  0.119757E+01  0.403412E-01
 0.498687E+01  0.119739E+01  0.403952E-01
 0.498916E+01  0.117127E+01  0.407711E-01
 0.499144E+01  0.122608E+01  0.407711E-01
 0.499373E+01  0.118177E+01  0.410507E-01
 0.499602E+01  0.117455E+01  0.414998E-01
 0.499830E+01  0.123899E+01  0.416207E-01
 0.500059E+01  0.122852E+01  0.421009E-01
 0.500287E+01  0.119250E+01  0.421375E-01
 0.500516E+01  0.119522E+01  0.426027E-01
 0.500744E+01  0.116715E+01  0.426611E-01
 0.500973E+01  0.117979E+01  0.431479E-01
---------C:\Users2006\Glumoff.0806\Viivin data\SUB20Pc.DAT-------------------
 16-Aug-2006       (cap20av.dat - 1.000 *buf20av.dat) /  1.0000                                                                                                                                                                                                 
cap20av.dat   Conc = .10E+01  Mult = .10E+01  N1 =    1  N2 = 2157  SCALE =  1                                                                                                                                                                                  
 buf20av.dat  Conc = .10E+01  Mult = .10E+01  N1 =    1  N2 = 2157  SCALE =  1                                                                                                                                                                                  
---------C:\Users2006\Glumoff.0806\Viivin data\SUB10P.DAT-------------------
 16-Aug-2006       (glu_074.dat - 1.000 *buf10av.dat) / 10.0000                                                                                                                                                                                                 
glu_074.dat   Conc = .10E+02  Mult = .10E+01  N1 =    1  N2 = 2157  SCALE =  1                                                                                                                                                                                  
 buf10av.dat  Conc = .10E+01  Mult = .10E+01  N1 =    1  N2 = 2157  SCALE =  1                                                                                                                                                                                  
---------C:\Users2006\Glumoff.0806\Viivin data\SUB5P.DAT-------------------
 16-Aug-2006       (glu_077.d - 1.000 *buf5p.dat) /  5.3000                                                                                                                                                                                                     
glu_077.dat   Conc = .53E+01  Mult = .10E+01  N1 =    1  N2 = 2157  SCALE =  1                                                                                                                                                                                  
 a\buf5p.dat  Conc = .10E+01  Mult = .10E+01  N1 =    1  N2 = 2157  SCALE =  1                                                                                                                                                                                  
